# Supplementary material for: Global scientific trends on exosome research during 2007–2016: a bibliometric analysis
Source: Oncotarget. 2017 Apr 19;8(29):48460–70. doi: 10.18632/oncotarget.17223 (PMC5564662; doi:10.18632/oncotarget.17223)
Supplement: Supplementary file 2 [file oncotarget-08-48460-s002.xlsx]

## Sheet: Sheet1
Titile	Authors	Journals	Year	DOI	Citations	Citation frequency per year	2007	2008	2009	2010	2011	2012	2013	2014	2015	2016
Exosome-mediated transfer of mRNAs and microRNAs is a novel mechanism of genetic exchange between cells	Valadi, Hadi; Ekstrom, Karin; Bossios, Apostolos; Sjostrand, Margareta; Lee, James J.; Lotvall, Jan O.	NATURE CELL BIOLOGY	2007	10.1038/ncb1596	2813	255.73	13	40	76	120	166	271	417	507	577	616
MicroRNA signatures of tumor-derived exosomes as diagnostic biomarkers of ovarian cancer	Taylor, Douglas D.; Gercel-Taylor, Cicek	GYNECOLOGIC ONCOLOGY	2008	10.1016/j.ygyno.2008.04.033	820	82	0	6	30	64	72	96	124	124	154	148
Extracellular vesicles: Exosomes, microvesicles, and friends	Raposo, Graca; Stoorvogel, Willem	JOURNAL OF CELL BIOLOGY	2013	10.1083/jcb.201211138	739	147.8	0	0	0	0	0	0	27	140	215	348
Melanoma exosomes educate bone marrow progenitor cells toward a pro-metastatic phenotype through MET	Peinado, Hector; Aleckovic, Masa; Lavotshkin, Simon; Matei, Irina; Costa-Silva, Bruno; Moreno-Bueno, Gema; Hergueta-Redondo, Marta; Williams, Caitlin; Garcia-Santos, Guillermo; Ghajar, Cyrus M.; Nitadori-Hoshino, Ayuko; Hoffman, Caitlin; Badal, Karen; Garcia, Benjamin A.; Callahan, Margaret K.; Yuan, Jianda; Martins, Vilma R.; Skog, Johan; Kaplan, Rosandra N.; Brady, Mary S.; Wolchok, Jedd D.; Ch…	NATURE MEDICINE	2012	10.1038/nm.2753	718	119.67	0	0	0	0	0	12	107	162	209	224
Ceramide triggers budding of exosome vesicles into multivesicular Endosomes	Trajkovic, Katarina; Hsu, Chieh; Chiantia, Salvatore; Rajendran, Lawrence; Wenzel, Dirk; Wieland, Felix; Schwille, Petra; Bruegger, Britta; Simons, Mikael	SCIENCE	2008	10.1126/science.1153124	704	70.4	0	24	56	46	61	68	86	105	128	126
Delivery of siRNA to the mouse brain by systemic injection of targeted exosomes	Alvarez-Erviti, Lydia; Seow, Yiqi; Yin, HaiFang; Betts, Corinne; Lakhal, Samira; Wood, Matthew J. A.	NATURE BIOTECHNOLOGY	2011	10.1038/nbt.1807	689	98.43	0	0	0	0	17	80	124	133	152	179
Exosomes - vesicular carriers for intercellular communication	Simons, Mikael; Raposo, Graca	CURRENT OPINION IN CELL BIOLOGY	2009	10.1016/j.ceb.2009.03.007	572	63.56	0	0	3	43	59	81	91	83	93	117
Exosomes: Extracellular organelles important in intercellular communication	Mathivanan, Suresh; Ji, Hong; Simpson, Richard J.	JOURNAL OF PROTEOMICS	2010	10.1016/j.jprot.2010.06.006	521	65.12	0	0	0	0	29	64	100	93	101	132
Functional delivery of viral miRNAs via exosomes	Pegtel, D. Michiel; Cosmopoulos, Katherine; Thorley-Lawson, David A.; van Eijndhoven, Monique A. J.; Hopmans, Erik S.; Lindenberg, Jelle L.; de Gruijl, Tanja D.; Wurdinger, Thomas; Middeldorp, Jaap M.	PROCEEDINGS OF THE NATIONAL ACADEMY OF SCIENCES OF THE UNITED STATES OF AMERICA	2010	10.1073/pnas.0914843107	520	65	0	0	0	8	40	69	85	93	113	110
Unidirectional transfer of microRNA-loaded exosomes from T cells to antigen-presenting cells	Mittelbrunn, Maria; Gutierrez-Vazquez, Cristina; Villarroya-Beltri, Carolina; Gonzalez, Susana; Sanchez-Cabo, Fatima; Angel Gonzalez, Manuel; Bernad, Antonio; Sanchez-Madrid, Francisco	NATURE COMMUNICATIONS	2011	10.1038/ncomms1285	450	64.29	0	0	0	0	5	41	82	96	105	119
Rab27a and Rab27b control different steps of the exosome secretion pathway	Ostrowski, Matias; Carmo, Nuno B.; Krumeich, Sophie; Fanget, Isabelle; Raposo, Graca; Savina, Ariel; Moita, Catarina F.; Schauer, Kristine; Hume, Alistair N.; Freitas, Rui P.; Goud, Bruno; Benaroch, Philippe; Hacohen, Nir; Fukuda, Mitsunori; Desnos, Claire; Seabra, Miguel C.; Darchen, Francois; Amigorena, Sebastian; Moita, Luis F.; Thery, Clotilde	NATURE CELL BIOLOGY	2010	10.1038/ncb2000	349	43.62	0	0	0	14	30	35	65	54	70	81
Exosome secreted by MSC reduces myocardial ischemia/reperfusion injury	Lai, Ruenn Chai; Arslan, Fatih; Lee, May May; Sze, Newman Siu Kwan; Choo, Andre; Chen, Tian Sheng; Salto-Tellez, Manuel; Timmers, Leo; Lee, Chuen Neng; El Oakley, Reida Menshawe; Pasterkamp, Gerard; de Kleijn, Dominique P. V.; Lim, Sai Kiang	STEM CELL RESEARCH	2010	10.1016/j.scr.2009.12.003	347	43.38	0	0	0	5	21	34	53	57	79	97
RNA Exosome Depletion Reveals Transcription Upstream of Active Human Promoters	Preker, Pascal; Nielsen, Jesper; Kammler, Susanne; Lykke-Andersen, Soren; Christensen, Marianne S.; Mapendano, Christophe K.; Schierup, Mikkel H.; Jensen, Torben Heick	SCIENCE	2008	10.1126/science.1164096	347	34.7	0	1	39	51	49	47	51	33	46	30
Exosomes: Current knowledge of their composition, biological functions, and diagnostic and therapeutic potentials	Vlassov, Alexander V.; Magdaleno, Susan; Setterquist, Robert; Conrad, Rick	BIOCHIMICA ET BIOPHYSICA ACTA-GENERAL SUBJECTS	2012	10.1016/j.bbagen.2012.03.017	344	57.33	0	0	0	0	0	1	48	79	97	114
Exosomes: proteomic insights and diagnostic potential	Simpson, Richard J.; Lim, Justin W. E.; Moritz, Robert L.; Mathivanan, Suresh	EXPERT REVIEW OF PROTEOMICS	2009	10.1586/EPR.09.17	327	36.33	0	0	1	31	32	50	45	54	66	45
Exosomes/microvesicles as a mechanism of cell-to-cell communication	Camussi, Giovanni; Deregibus, Maria C.; Bruno, Stefania; Cantaluppi, Vincenzo; Biancone, Luigi	KIDNEY INTERNATIONAL	2010	10.1038/ki.2010.278	326	40.75	0	0	0	0	26	44	56	63	59	76
Cell-Produced alpha-Synuclein Is Secreted in a Calcium-Dependent Manner by Exosomes and Impacts Neuronal Survival	Emmanouilidou, Evangelia; Melachroinou, Katerina; Roumeliotis, Theodoros; Garbis, Spiros D.; Ntzouni, Maria; Margaritis, Lukas H.; Stefanis, Leonidas; Vekrellis, Kostas	JOURNAL OF NEUROSCIENCE	2010	10.1523/JNEUROSCI.5699-09.2010	316	39.5	0	0	0	5	24	55	62	42	57	70
Mechanism of transfer of functional microRNAs between mouse dendritic cells via exosomes	Montecalvo, Angela; Larregina, Adriana T.; Shufesky, William J.; Stolz, Donna Beer; Sullivan, Mara L. G.; Karlsson, Jenny M.; Baty, Catherine J.; Gibson, Gregory A.; Erdos, Geza; Wang, Zhiliang; Milosevic, Jadranka; Tkacheva, Olga A.; Divito, Sherrie J.; Jordan, Rick; Lyons-Weiler, James; Watkins, Simon C.; Morelli, Adrian E.	BLOOD	2012	10.1182/blood-2011-02-338004	314	52.33	0	0	0	0	0	27	58	77	75	77
Proteomic profiling of exosomes: Current perspectives	Simpson, Richard J.; Jensen, Soren S.; Lim, Justin W. E.	PROTEOMICS	2008	10.1002/pmic.200800109	295	29.5	0	0	17	35	32	35	51	36	45	43
Exosome function: From tumor immunology to pathogen biology	Schorey, Jeffrey S.; Bhatnagar, Sanchita	TRAFFIC	2008	10.1111/j.1600-0854.2008.00734.x	293	29.3	0	3	26	35	37	35	37	37	43	40
Exosomes Mediate Stromal Mobilization of Autocrine Wnt-PCP Signaling in Breast Cancer Cell Migration	Luga, Valbona; Zhang, Liang; Viloria-Petit, Alicia M.; Ogunjimi, Abiodun A.; Inanlou, Mohammad R.; Chiu, Elaine; Buchanan, Marguerite; Hosein, Abdel Nasser; Basik, Mark; Wrana, Jeffrey L.	CELL	2012	10.1016/j.cell.2012.11.024	264	44	0	0	0	0	0	0	31	72	80	81
Exosomes with immune modulatory features are present in human breast milk	Admyre, Charlotte; Johansson, Sara M.; Qazi, Khaleda Rahman; Filen, Jan-Jonas; Lahesmaa, Riitta; Norman, Mikael; Neve, Etienne P. A.; Scheynius, Annika; Gabrielsson, Susanne	JOURNAL OF IMMUNOLOGY	2007		256	23.27	1	9	11	15	19	33	31	42	48	47
Biogenesis, Secretion, and Intercellular Interactions of Exosomes and Other Extracellular Vesicles	Colombo, Marina; Raposo, Graca; Thery, Clotilde	ANNUAL REVIEW OF CELL AND DEVELOPMENTAL BIOLOGY, VOL 30	2014	10.1146/annurev-cellbio-101512-122326	255	63.75	0	0	0	0	0	0	0	1	63	188
Exosome Secretion: Molecular Mechanisms and Roles in Immune Responses	Bobrie, Angelique; Colombo, Marina; Raposo, Graca; Thery, Clotilde	TRAFFIC	2011	10.1111/j.1600-0854.2011.01225.x	253	36.14	0	0	0	0	0	26	53	48	59	64
Syndecan-syntenin-ALIX regulates the biogenesis of exosomes	Baietti, Maria Francesca; Zhang, Zhe; Mortier, Eva; Melchior, Aurelie; Degeest, Gisele; Geeraerts, Annelies; Ivarsson, Ylva; Depoortere, Fabienne; Coomans, Christien; Vermeiren, Elke; Zimmermann, Pascale; David, Guido	NATURE CELL BIOLOGY	2012	10.1038/ncb2502	247	41.17	0	0	0	0	0	5	49	40	74	78
Nonclassical IL-1 beta secretion stimulated by P2X7 receptors is dependent on inflammasome activation and correlated with exosome release in murine macrophages	Qu, Yan; Franchi, Luigi; Nunez, Gabriel; Dubyak, George R.	JOURNAL OF IMMUNOLOGY	2007		247	22.45	1	11	30	20	32	35	28	28	35	27
Membrane-associated Hsp72 from tumor-derived exosomes mediates STAT3-dependent immunosuppressive function of mouse and human myeloid-derived suppressor cells	Chalmin, Fanny; Ladoire, Sylvain; Mignot, Gregoire; Vincent, Julie; Bruchard, Melanie; Remy-Martin, Jean-Paul; Boireau, Wilfrid; Rouleau, Alain; Simon, Benoit; Lanneau, David; De Thonel, Aurelie; Multhoff, Gabriele; Hamman, Arlette; Martin, Francois; Chauffert, Bruno; Solary, Eric; Zitvogel, Laurence; Garrido, Carmen; Ryffel, Bernhard; Borg, Christophe; Apetoh, Lionel; Rebe, Cedric; Ghiringhelli,…	JOURNAL OF CLINICAL INVESTIGATION	2010	10.1172/JCI40483	243	30.38	0	0	0	4	29	36	45	37	40	52
Exosomes Released by Melanoma Cells Prepare Sentinel Lymph Nodes for Tumor Metastasis	Hood, Joshua L.; Roman, Susana San; Wickline, Samuel A.	CANCER RESEARCH	2011	10.1158/0008-5472.CAN-10-4455	241	34.43	0	0	0	0	4	24	40	54	62	57
A single subunit, Dis3, is essentially responsible for yeast exosome core activity	Dziembowski, Andrzej; Lorentzen, Esben; Conti, Elena; Seraphin, Bertrand	NATURE STRUCTURAL & MOLECULAR BIOLOGY	2007	10.1038/nsmb1184	241	21.91	16	29	34	38	17	25	37	19	10	16
The Majority of MicroRNAs Detectable in Serum and Saliva Is Concentrated in Exosomes	Gallo, Alessia; Tandon, Mayank; Alevizos, Ilias; Illei, Gabor G.	PLOS ONE	2012	10.1371/journal.pone.0030679	240	40	0	0	0	0	0	13	49	49	65	63
Microenvironmental pH Is a Key Factor for Exosome Traffic in Tumor Cells	Parolini, Isabella; Federici, Cristina; Raggi, Carla; Lugini, Luana; Palleschi, Simonetta; De Milito, Angelo; Coscia, Carolina; Iessi, Elisabetta; Logozzi, Mariantonia; Molinari, Agnese; Colone, Marisa; Tatti, Massimo; Sargiacomo, Massimo; Fais, Stefano	JOURNAL OF BIOLOGICAL CHEMISTRY	2009	10.1074/jbc.M109.041152	233	25.89	0	0	0	6	20	23	37	32	52	61
Large-Scale Proteomics and Phosphoproteomics of Urinary Exosomes	Gonzales, Patricia A.; Pisitkun, Trairak; Hoffert, Jason D.; Tchapyjnikov, Dmitry; Star, Robert A.; Kleta, Robert; Wang, Nam Sun; Knepper, Mark A.	JOURNAL OF THE AMERICAN SOCIETY OF NEPHROLOGY	2009	10.1681/ASN.2008040406	227	25.22	0	0	7	20	26	32	34	33	36	39
Tumour-released exosomes and their implications in cancer immunity	Iero, M.; Valenti, R.; Huber, V.; Filipazzi, P.; Parmiani, G.; Fais, S.; Rivoltini, L.	CELL DEATH AND DIFFERENTIATION	2008	10.1038/sj.cdd.4402237	210	21	0	9	14	27	34	33	17	24	23	27
Prostate cancer-derived urine exosomes: a novel approach to biomarkers for prostate cancer	Nilsson, J.; Skog, J.; Nordstrand, A.; Baranov, V.; Mincheva-Nilsson, L.; Breakefield, X. O.; Widmark, A.	BRITISH JOURNAL OF CANCER	2009	10.1038/sj.bjc.6605058	208	23.11	0	0	0	11	20	21	28	40	42	44
Exosome-associated Tau Is Secreted in Tauopathy Models and Is Selectively Phosphorylated in Cerebrospinal Fluid in Early Alzheimer Disease	Saman, Sudad; Kim, WonHee; Raya, Mario; Visnick, Yvonne; Miro, Suhad; Saman, Sarmad; Jackson, Bruce; McKee, Ann C.; Alvarez, Victor E.; Lee, Norman C. Y.; Hall, Garth F.	JOURNAL OF BIOLOGICAL CHEMISTRY	2012	10.1074/jbc.M111.277061	202	33.67	0	0	0	0	0	15	44	39	50	54
A Novel Nanoparticle Drug Delivery System: The Anti-inflammatory Activity of Curcumin Is Enhanced When Encapsulated in Exosomes	Sun, Dongmei; Zhuang, Xiaoying; Xiang, Xiaoyu; Liu, Yuelong; Zhang, Shuangyin; Liu, Cunren; Barnes, Stephen; Grizzle, William; Miller, Donald; Zhang, Huang-Ge	MOLECULAR THERAPY	2010	10.1038/mt.2010.105	202	25.25	0	0	0	0	8	15	23	39	54	61
Let-7 MicroRNA Family Is Selectively Secreted into the Extracellular Environment via Exosomes in a Metastatic Gastric Cancer Cell Line	Ohshima, Keiichi; Inoue, Kanako; Fujiwara, Akemi; Hatakeyama, Keiichi; Kanto, Kaori; Watanabe, Yuko; Muramatsu, Koji; Fukuda, Yorikane; Ogura, Shun-ichiro; Yamaguchi, Ken; Mochizuki, Tohru	PLOS ONE	2010	10.1371/journal.pone.0013247	199	24.88	0	0	0	0	10	34	38	37	34	45
High Levels of Exosomes Expressing CD63 and Caveolin-1 in Plasma of Melanoma Patients	Logozzi, Mariantonia; De Milito, Angelo; Lugini, Luana; Borghi, Martina; Calabro, Luana; Spada, Massimo; Perdicchio, Maurizio; Marino, Maria Lucia; Federici, Cristina; Iessi, Elisabetta; Brambilla, Daria; Venturi, Giulietta; Lozupone, Francesco; Santinami, Mario; Huber, Veronica; Maio, Michele; Rivoltini, Licia; Fais, Stefano	PLOS ONE	2009	10.1371/journal.pone.0005219	199	22.11	0	0	1	6	18	17	30	35	38	52
Sumoylated hnRNPA2B1 controls the sorting of miRNAs into exosomes through binding to specific motifs	Villarroya-Beltri, Carolina; Gutierrez-Vazquez, Cristina; Sanchez-Cabo, Fatima; Perez-Hernandez, Daniel; Vazquez, Jesus; Martin-Cofreces, Noa; Jorge Martinez-Herrera, Dannys; Pascual-Montano, Alberto; Mittelbrunn, Maria; Sanchez-Madrid, Francisco	NATURE COMMUNICATIONS	2013	10.1038/ncomms3980	194	38.8	0	0	0	0	0	0	0	34	65	93
Systemically Injected Exosomes Targeted to EGFR Deliver Antitumor MicroRNA to Breast Cancer Cells	Ohno, Shin-ichiro; Takanashi, Masakatsu; Sudo, Katsuko; Ueda, Shinobu; Ishikawa, Akio; Matsuyama, Nagahisa; Fujita, Koji; Mizutani, Takayuki; Ohgi, Tadaaki; Ochiya, Takahiro; Gotoh, Noriko; Kuroda, Masahiko	MOLECULAR THERAPY	2013	10.1038/mt.2012.180	191	38.2	0	0	0	0	0	0	9	36	61	80
Treatment of Brain Inflammatory Diseases by Delivering Exosome Encapsulated Anti-inflammatory Drugs From the Nasal Region to the Brain	Zhuang, Xiaoying; Xiang, Xiaoyu; Grizzle, William; Sun, Dongmei; Zhang, Shuangqin; Axtell, Robert C.; Ju, Songwen; Mu, Jiangyao; Zhang, Lifeng; Steinman, Lawrence; Miller, Donald; Zhang, Huang-Ge	MOLECULAR THERAPY	2011	10.1038/mt.2011.164	191	27.29	0	0	0	0	1	11	31	34	53	59
Exosomes from human saliva as a source of microRNA biomarkers	Michael, A.; Bajracharya, S. D.; Yuen, P. S. T.; Zhou, H.; Star, R. A.; Illei, G. G.; Alevizos, I.	ORAL DISEASES	2010	10.1111/j.1601-0825.2009.01604.x	189	23.62	0	0	0	4	24	37	31	26	38	29
Human tumor-derived exosomes selectively impair lymphocyte responses to interieukin-2	Clayton, Aled; Mitchell, J. Paul; Court, Jacquelyn; Mason, Malcolm D.; Tabi, Zsuzsanna	CANCER RESEARCH	2007	10.1158/0008-5472.CAN-06-3456	188	17.09	0	12	13	14	22	17	25	22	37	26
Exosomes as intercellular signalosomes and pharmacological effectors	Record, Michel; Subra, Caroline; Silvente-Poirot, Sandrine; Poirot, Marc	BIOCHEMICAL PHARMACOLOGY	2011	10.1016/j.bcp.2011.02.011	180	25.71	0	0	0	0	3	29	44	31	37	35
Itinerant exosomes: emerging roles in cell and tissue polarity	Lakkaraju, Aparna; Rodriguez-Boulan, Enrique	TRENDS IN CELL BIOLOGY	2008	10.1016/j.tcb.2008.03.002	180	18	0	1	22	26	20	24	19	26	20	22
Endonucleolytic RNA cleavage by a eukaryotic exosome	Lebreton, Alice; Tomecki, Rafal; Dziembowski, Andrzej; Seraphin, Bertrand	NATURE	2008	10.1038/nature07480	176	17.6	0	0	17	37	30	26	27	20	8	11
Comparison of ultracentrifugation, density gradient separation, and immunoaffinity capture methods for isolating human colon cancer cell line LIM1863-derived exosomes	Tauro, Bow J.; Greening, David W.; Mathias, Rommel A.; Ji, Hong; Mathivanan, Suresh; Scott, Andrew M.; Simpson, Richard J.	METHODS	2012	10.1016/j.ymeth.2012.01.002	175	29.17	0	0	0	0	0	8	29	30	45	61
Exosomes released from macrophages infected with intracellular pathogens stimulate a proinflammatory response in vitro and in vivo	Bhatnagar, Sanchita; Shinagawa, Kazuhiko; Castellino, Francis J.; Schorey, Jeff Rey S.	BLOOD	2007	10.1182/blood-2007-03-079152	172	15.64	0	6	7	13	15	22	24	25	33	27
Circulating microRNAs in exosomes indicate hepatocyte injury and inflammation in alcoholic, drug-induced, and inflammatory liver diseases	Bala, Shashi; Petrasek, Jan; Mundkur, Shiv; Catalano, Donna; Levin, Ivan; Ward, Jeanine; Alao, Hawau; Kodys, Karen; Szabo, Gyongyi	HEPATOLOGY	2012	10.1002/hep.25873	171	28.5	0	0	0	0	0	2	23	34	60	52
Human saliva, plasma and breast milk exosomes contain RNA: uptake by macrophages	Lasser, Cecilia; Alikhani, Vesta Seyed; Ekstrom, Karin; Eldh, Maria; Paredes, Patricia Torregrosa; Bossios, Apostolos; Sjostrand, Margareta; Gabrielsson, Susanne; Lotvall, Jan; Valadi, Hadi	JOURNAL OF TRANSLATIONAL MEDICINE	2011	10.1186/1479-5876-9-9	171	24.43	0	0	0	0	2	23	23	36	44	42
Proteomics Analysis of A33 Immunoaffinity-purified Exosomes Released from the Human Colon Tumor Cell Line LIM1215 Reveals a Tissue-specific Protein Signature	Mathivanan, Suresh; Lim, Justin W. E.; Tauro, Bow J.; Ji, Hong; Moritz, Robert L.; Simpson, Richard J.	MOLECULAR & CELLULAR PROTEOMICS	2010	10.1074/mcp.M900152-MCP200	171	21.38	0	0	0	9	17	23	35	29	29	28
Human tumor virus utilizes exosomes for intercellular communication	Meckes, David G., Jr.; Shair, Kathy H. Y.; Marquitz, Aron R.; Kung, Che-Pei; Edwards, Rachel H.; Raab-Traub, Nancy	PROCEEDINGS OF THE NATIONAL ACADEMY OF SCIENCES OF THE UNITED STATES OF AMERICA	2010	10.1073/pnas.1014194107	170	21.25	0	0	0	0	13	33	42	26	30	26
Cancer Exosomes Perform Cell-Independent MicroRNA Biogenesis and Promote Tumorigenesis	Melo, Sonia A.; Sugimoto, Hikaru; O'Connell, Joyce T.; Kato, Noritoshi; Villanueva, Alberto; Vidal, August; Qiu, Le; Vitkin, Edward; Perelman, Lev T.; Melo, Carlos A.; Lucci, Anthony; Ivan, Cristina; Calin, George A.; Kalluri, Raghu	CANCER CELL	2014	10.1016/j.ccell.2014.09.005	167	41.75	0	0	0	0	0	0	0	1	62	103
Human tumor-derived exosomes down-modulate NKG2D expression	Clayton, Aled; Mitchell, J. Paul; Court, Jacquelyn; Linnane, Seamus; Mason, Malcolm D.; Tabi, Zsuzsanna	JOURNAL OF IMMUNOLOGY	2008		166	16.6	0	1	12	14	20	21	19	18	31	29
Regulation of exosome secretion by Rab35 and its GTPase-activating proteins TBC1D10A-C	Hsu, Chieh; Morohashi, Yuichi; Yoshimura, Shin-ichiro; Manrique-Hoyos, Natalia; Jung, SangYong; Lauterbach, Marcel A.; Bakhti, Mostafa; Gronborg, Mads; Moebius, Wiebke; Rhee, JeongSeop; Barr, Francis A.; Simons, Mikael	JOURNAL OF CELL BIOLOGY	2010	10.1083/jcb.200911018	165	20.62	0	0	0	1	19	26	33	23	32	31
BM mesenchymal stromal cell-derived exosomes facilitate multiple myeloma progression	Roccaro, Aldo M.; Sacco, Antonio; Maiso, Patricia; Azab, Abdel-Kareem; Tai, Yu-Tzu; Reagan, Michaela; Azab, Feda; Flores, Ludmila M.; Campigotto, Federico; Weller, Edie; Anderson, Kenneth C.; Scadden, David T.; Ghobrial, Irene M.	JOURNAL OF CLINICAL INVESTIGATION	2013	10.1172/JCI66517	164	32.8	0	0	0	0	0	0	8	36	57	63
Cancer Exosomes Trigger Fibroblast to Myofibroblast Differentiation	Webber, Jason; Steadman, Robert; Mason, Malcolm D.; Tabi, Zsuzsanna; Clayton, Aled	CANCER RESEARCH	2010	10.1158/0008-5472.CAN-10-1722	164	20.5	0	0	0	0	11	19	22	25	35	52
Genome-wide high-resolution mapping of exosome substrates reveals hidden features in the Arabidopsis transcriptome	Chekanova, Julia A.; Gregory, Brian D.; Reverdatto, Sergei V.; Chen, Huaming; Kumar, Ravi; Hooker, Tanya; Yazaki, Junshi; Li, Pinghua; Skiba, Nikolai; Peng, Qian; Alonso, Jose; Brukhin, Vladimir; Grossniklaus, Ueli; Ecker, Joseph R.; Belostotsky, Dmitry A.	CELL	2007	10.1016/j.cell.2007.10.056	164	14.91	0	16	25	24	23	20	18	14	13	11
Human Villous Trophoblasts Express and Secrete Placenta-Specific MicroRNAs into Maternal Circulation via Exosomes	Luo, Shan-Shun; Ishibashi, Osamu; Ishikawa, Gen; Ishikawa, Tomoko; Katayama, Akira; Mishima, Takuya; Takizawa, Takami; Shigihara, Takako; Goto, Tadashi; Izumi, Akio; Ohkuchi, Akihide; Matsubara, Shigeki; Takeshita, Toshiyuki; Takizawa, Toshihiro	BIOLOGY OF REPRODUCTION	2009	10.1095/biolreprod.108.075481	163	18.11	0	0	0	11	14	26	29	32	29	21
Active Wnt proteins are secreted on exosomes	Gross, Julia Christina; Chaudhary, Varun; Bartscherer, Kerstin; Boutros, Michael	NATURE CELL BIOLOGY	2012	10.1038/ncb2574	161	26.83	0	0	0	0	0	1	26	40	43	51
The exosome contains domains with specific endoribonuclease, exoribonuclease and cytoplasmic mRNA decay activities	Schaeffer, Daneen; Tsanova, Borislava; Barbas, Ana; Reis, Filipa Pereira; Dastidar, Eeshita Ghosh; Sanchez-Rotunno, Maya; Arraiano, Cecilia Maria; van Hoof, Ambro	NATURE STRUCTURAL & MOLECULAR BIOLOGY	2009	10.1038/nsmb.1528	160	17.78	0	0	19	31	25	27	27	14	12	5
Induction of myeloid-derived suppressor cells by tumor exosomes	Xiang, Xiaoyu; Poliakov, Anton; Liu, Cunren; Liu, Yuelong; Deng, Zhong-bin; Wang, Jianhua; Cheng, Ziqiang; Shah, Spandan V.; Wang, Gui-Jun; Zhang, Liming; Grizzle, William E.; Mobley, Jim; Zhang, Huang-Ge	INTERNATIONAL JOURNAL OF CANCER	2009	10.1002/ijc.24249	155	17.22	0	0	2	11	23	17	25	23	27	27
Lysosomal dysfunction increases exosome-mediated alpha-synuclein release and transmission	Alvarez-Erviti, Lydia; Seow, Yiqi; Schapira, Anthony H.; Gardiner, Chris; Sargent, Ian L.; Wood, Matthew J. A.; Cooper, J. Mark	NEUROBIOLOGY OF DISEASE	2011	10.1016/j.nbd.2011.01.029	154	22	0	0	0	0	7	23	28	23	30	42
HIV Nef is Secreted in Exosomes and Triggers Apoptosis in Bystander CD4(+) T Cells	Lenassi, Metka; Cagney, Gerard; Liao, Maofu; Vaupotic, Tomaz; Bartholomeeusen, Koen; Cheng, Yifan; Krogan, Nevan J.; Plemenitas, Ana; Peterlin, B. Matija	TRAFFIC	2010	10.1111/j.1600-0854.2009.01006.x	152	19	0	0	0	4	18	22	21	21	30	35
Exosomes reflect the hypoxic status of glioma cells and mediate hypoxia-dependent activation of vascular cells during tumor development	Kucharzewska, Paulina; Christianson, Helena C.; Welch, Johanna E.; Svensson, Katrin J.; Fredlund, Erik; Ringner, Markus; Morgelin, Matthias; Bourseau-Guilmain, Erika; Bengzon, Johan; Belting, Mattias	PROCEEDINGS OF THE NATIONAL ACADEMY OF SCIENCES OF THE UNITED STATES OF AMERICA	2013	10.1073/pnas.1220998110	150	30	0	0	0	0	0	0	6	45	55	44
Cell Surface Tetraspanin Tspan8 Contributes to Molecular Pathways of Exosome-Induced Endothelial Cell Activation	Nazarenko, Irina; Rana, Sanyukta; Baumann, Alexandra; McAlear, Jessica; Hellwig, Andrea; Trendelenburg, Michael; Lochnit, Guenter; Preissner, Klaus T.; Zoeller, Margot	CANCER RESEARCH	2010	10.1158/0008-5472.CAN-09-2470	150	18.75	0	0	0	4	23	18	26	27	27	24
Glypican-1 identifies cancer exosomes and detects early pancreatic cancer	Melo, Sonia A.; Luecke, Linda B.; Kahlert, Christoph; Fernandez, Agustin F.; Gammon, Seth T.; Kaye, Judith; LeBleu, Valerie S.; Mittendorf, Elizabeth A.; Weitz, Juergen; Rahbari, Nuh; Reissfelder, Christoph; Pilarsky, Christian; Fraga, Mario F.; Piwnica-Worms, David; Kalluri, Raghu	NATURE	2015	10.1038/nature14581	148	49.33	0	0	0	0	0	0	0	0	21	122
Exosome-Mediated Transfer of miR-133b from Multipotent Mesenchymal Stromal Cells to Neural Cells Contributes to Neurite Outgrowth	Xin, Hongqi; Li, Yi; Buller, Ben; Katakowski, Mark; Zhang, Yi; Wang, Xinli; Shang, Xia; Zhang, Zheng Gang; Chopp, Michael	STEM CELLS	2012	10.1002/stem.1129	148	24.67	0	0	0	0	0	1	23	19	52	53
Packaging of prions into exosomes is associated with a novel pathway of PrP processing	Vella, L. J.; Sharples, R. A.; Lawson, V. A.; Masters, C. L.; Cappai, R.; Hill, A. F.	JOURNAL OF PATHOLOGY	2007	10.1002/path.2145	148	13.45	2	10	16	16	8	22	20	15	23	16
Hypoxic Tumor Cell Modulates Its Microenvironment to Enhance Angiogenic and Metastatic Potential by Secretion of Proteins and Exosomes	Park, Jung Eun; Sen Tan, Hon; Datta, Arnab; Lai, Ruenn Chai; Zhang, Huoming; Meng, Wei; Lim, Sai Kiang; Sze, Siu Kwan	MOLECULAR & CELLULAR PROTEOMICS	2010	10.1074/mcp.M900381-MCP200	144	18	0	0	0	2	10	17	30	31	22	31
Tumour exosome integrins determine organotropic metastasis	Hoshino, Ayuko; Costa-Silva, Bruno; Shen, Tang-Long; Rodrigues, Goncalo; Hashimoto, Ayako; Mark, Milica Tesic; Molina, Henrik; Kohsaka, Shinji; Di Giannatale, Angela; Ceder, Sophia; Singh, Swarnima; Williams, Caitlin; Soplop, Nadine; Uryu, Kunihiro; Pharmer, Lindsay; King, Tari; Bojmar, Linda; Davies, Alexander E.; Ararso, Yonathan; Zhang, Tuo; Zhang, Haiying; Hernandez, Jonathan; Weiss, Joshua M…	NATURE	2015	10.1038/nature15756	143	47.67	0	0	0	0	0	0	0	0	1	138
Cellular Internalization of Exosomes Occurs Through Phagocytosis	Feng, Du; Zhao, Wen-Long; Ye, Yun-Ying; Bai, Xiao-Chen; Liu, Rui-Qin; Chang, Lei-Fu; Zhou, Qiang; Sui, Sen-Fang	TRAFFIC	2010	10.1111/j.1600-0854.2010.01041.x	143	17.88	0	0	0	2	12	10	18	30	35	35
Cardiac fibroblast-derived microRNA passenger strand-enriched exosomes mediate cardiomyocyte hypertrophy	Bang, Claudia; Batkai, Sandor; Dangwal, Seema; Gupta, Shashi Kumar; Foinquinos, Ariana; Holzmann, Angelika; Just, Annette; Remke, Janet; Zimmer, Karina; Zeug, Andre; Ponimaskin, Evgeni; Schmiedl, Andreas; Yin, Xiaoke; Mayr, Manuel; Halder, Rashi; Fischer, Andre; Engelhardt, Stefan; Wei, Yuanyuan; Schober, Andreas; Fiedler, Jan; Thum, Thomas	JOURNAL OF CLINICAL INVESTIGATION	2014	10.1172/JCI70577	142	35.5	0	0	0	0	0	0	0	13	71	58
Exosomes Mediate the Cytoprotective Action of Mesenchymal Stromal Cells on Hypoxia-Induced Pulmonary Hypertension	Lee, Changjin; Mitsialis, S. Alex; Aslam, Muhammad; Vitali, Sally H.; Vergadi, Eleni; Konstantinou, Georgios; Sdrimas, Konstantinos; Fernandez-Gonzalez, Angeles; Kourembanas, Stella	CIRCULATION	2012	10.1161/CIRCULATIONAHA.112.114173	142	23.67	0	0	0	0	0	1	15	29	43	52
Selective transfer of exosomes from oligodendrocytes to microglia by macropinocytosis	Fitzner, Dirk; Schnaars, Mareike; van Rossum, Denise; Krishnamoorthy, Gurumoorthy; Dibaj, Payam; Bakhti, Mostafa; Regen, Tommy; Hanisch, Uwe-Karsten; Simons, Mikael	JOURNAL OF CELL SCIENCE	2011	10.1242/jcs.074088	142	20.29	0	0	0	0	5	13	27	33	28	34
Exosomes and microvesicles: extracellular vesicles for genetic information transfer and gene therapy	Lee, Yi; El Andaloussi, Samir; Wood, Matthew J. A.	HUMAN MOLECULAR GENETICS	2012	10.1093/hmg/dds317	141	23.5	0	0	0	0	0	0	21	33	40	45
CD44v6 Dependence of Premetastatic Niche Preparation by Exosomes	Jung, Thorsten; Castellana, Donatello; Klingbeil, Pamela; Hernandez, Ines Cuesta; Vitacolonna, Mario; Orlicky, David J.; Roffler, Steve; Brodt, Pnina; Zoeller, Margot	NEOPLASIA	2009	10.1593/neo.09822	141	15.67	0	0	1	8	15	22	26	18	26	25
Higher-order oligomerization targets plasma membrane proteins and HIV gag to exosomes	Fang, Yi; Wu, Ning; Gan, Xin; Yan, Wanhua; Morrell, James C.; Gould, Stephen J.	PLOS BIOLOGY	2007	10.1371/journal.pbio.0050158	141	12.82	1	6	12	13	17	15	23	19	18	16
Exosomes From Human CD34(+) Stem Cells Mediate Their Proangiogenic Paracrine Activity	Sahoo, Susmita; Klychko, Ekaterina; Thorne, Tina; Misener, Sol; Schultz, Kathryn M.; Millay, Meredith; Ito, Aiko; Liu, Ting; Kamide, Christine; Agrawal, Hemant; Perlman, Harris; Qin, Gangjian; Kishore, Raj; Losordo, Douglas W.	CIRCULATION RESEARCH	2011	10.1161/CIRCRESAHA.111.253286	140	20	0	0	0	0	2	15	19	26	41	37
Blood diffusion and Th1-suppressive effects of galectin-9-containing exosomes released by Epstein-Barr virus-infected nasopharyngeal carcinoma cells	Klibi, Jihene; Niki, Toshiro; Riedel, Alexander; Pioche-Durieu, Catherine; Souquere, Sylvie; Rubinstein, Eric; Moulec, Sylvestre L. E.; Guigay, Joel; Hirashima, Mitsuomi; Guemira, Fethi; Adhikary, Dinesh; Mautner, Josef; Busson, Pierre	BLOOD	2009	10.1182/blood-2008-02-142596	140	15.56	0	0	5	13	15	12	16	22	33	24
An exosome-based secretion pathway is responsible for protein export from Leishmania and communication with macrophages	Silverman, Judith Maxwell; Clos, Joachim; de'Oliveira, Carolina Camargo; Shirvani, Omid; Fang, Yuan; Wang, Christine; Foster, Leonard J.; Reiner, Neil E.	JOURNAL OF CELL SCIENCE	2010	10.1242/jcs.056465	139	17.38	0	0	0	7	19	21	20	18	26	28
The exosome: a multipurpose RNA-decay machine	Schmid, Manfred; Jensen, Torben Heick	TRENDS IN BIOCHEMICAL SCIENCES	2008	10.1016/j.tibs.2008.07.003	138	13.8	0	0	8	37	26	15	20	11	13	8
Exosomes in cancer development, metastasis, and drug resistance: a comprehensive review	Azmi, Asfar S.; Bao, Bin; Sarkar, Fazlul H.	CANCER AND METASTASIS REVIEWS	2013	10.1007/s10555-013-9441-9	135	27	0	0	0	0	0	0	2	31	43	57
Proteomics Analysis of Bladder Cancer Exosomes	Welton, Joanne L.; Khanna, Sanjay; Giles, Peter J.; Brennan, Paul; Brewis, Ian A.; Staffurth, John; Mason, Malcolm D.; Clayton, Aled	MOLECULAR & CELLULAR PROTEOMICS	2010	10.1074/mcp.M000063-MCP201	134	16.75	0	0	0	2	5	16	30	22	27	32
Mesenchymal stem cell-derived exosomes increase ATP levels, decrease oxidative stress and activate PI3K/Akt pathway to enhance myocardial viability and prevent adverse remodeling after myocardial ischemia/reperfusion injury	Arslan, Fatih; Lai, Ruenn Chai; Smeets, Mirjam B.; Akeroyd, Lars; Choo, Andre; Aguor, Eissa N. E.; Timmers, Leo; van Rijen, Harold V.; Doevendans, Pieter A.; Pasterkamp, Gerard; Lim, Sai Kiang; de Kleijn, Dominique P.	STEM CELL RESEARCH	2013	10.1016/j.scr.2013.01.002	133	26.6	0	0	0	0	0	0	4	27	46	55
Mesenchymal stem cell exosome: a novel stem cell-based therapy for cardiovascular disease	Lai, Ruenn Chai; Chen, Tian Sheng; Lim, Sai Kiang	REGENERATIVE MEDICINE	2011	10.2217/RME.11.35	133	19	0	0	0	0	1	16	25	29	28	32
Characterization and Comprehensive Proteome Profiling of Exosomes Secreted by Hepatocytes	Conde-Vancells, Javier; Rodriguez-Suarez, Eva; Embade, Nieves; Gil, David; Matthiesen, Rune; Valle, Mikel; Elortza, Felix; Lu, Shelly C.; Mato, Jose M.; Falcon-Perez, Juan M.	JOURNAL OF PROTEOME RESEARCH	2008	10.1021/pr8004887	132	13.2	0	0	3	12	6	13	19	26	21	32
Exosome/microvesicle-mediated epigenetic reprogramming of cells	Camussi, Giovanni; Deregibus, Maria-Chiara; Bruno, Stefania; Grange, Cristina; Fonsato, Valentina; Tetta, Ciro	AMERICAN JOURNAL OF CANCER RESEARCH	2011		131	18.71	0	0	0	0	3	13	26	25	31	31
New mechanism for Notch signaling to endothelium at a distance by Delta-like 4 incorporation into exosomes	Sheldon, Helen; Heikamp, Emily; Turley, Helen; Dragovic, Rebecca; Thomas, Peter; Oon, Chern Ein; Leek, Russell; Edelmann, Mariola; Kessler, Benedikt; Sainson, Richard C. A.; Sargent, Ian; Li, Ji-Liang; Harris, Adrian L.	BLOOD	2010	10.1182/blood-2009-08-239228	130	16.25	0	0	0	1	18	17	22	21	25	26
The Yeast Exosome Functions as a Macromolecular Cage to Channel RNA Substrates for Degradation	Bonneau, Fabien; Basquin, Jerome; Ebert, Judith; Lorentzen, Esben; Conti, Elena	CELL	2009	10.1016/j.cell.2009.08.042	130	14.44	0	0	1	21	23	19	30	13	8	15
Phase I clinical trial of autologous ascites-derived exosomes combined with GM-CSF for colorectal cancer	Dai, Shengming; Wei, Dong; Wu, Zhen; Zhou, Xiangyang; Wei, Xiaomou; Huang, Haixin; Li, Guisheng	MOLECULAR THERAPY	2008	10.1038/mt.2008.1	130	13	0	2	8	8	15	12	15	17	22	29
The RNA Exosome Targets the AID Cytidine Deaminase to Both Strands of Transcribed Duplex DNA Substrates	Basu, Uttiya; Meng, Fei-Long; Keim, Celia; Grinstein, Veronika; Pefanis, Evangelos; Eccleston, Jennifer; Zhang, Tingting; Myers, Darienne; Wasserman, Caitlyn R.; Wesemann, Duane R.; Januszyk, Kurt; Gregory, Richard I.; Deng, Haiteng; Lima, Christopher D.; Alt, Frederick W.	CELL	2011	10.1016/j.cell.2011.01.001	129	18.43	0	0	0	0	10	27	30	25	19	17
Nucleic acids within urinary exosomes/microvesicles are potential biomarkers for renal disease	Miranda, Kevin C.; Bond, Daniel T.; McKee, Mary; Skog, Johan; Paunescu, Teodor G.; Da Silva, Nicolas; Brown, Dennis; Russo, Leileata M.	KIDNEY INTERNATIONAL	2010	10.1038/ki.2010.106	128	16	0	0	0	1	11	14	25	27	22	27
Tumor exosomes inhibit differentiation of bone marrow dendritic cells	Yu, Shaohua; Liu, Cunren; Su, Kaihong; Wang, Jianhua; Liu, Yuelong; Zhang, Liming; Li, Chuanyu; Cong, Yingzi; Kimberly, Robert; Grizzle, William E.; Falkson, Carla; Zhang, Huang-Ge	JOURNAL OF IMMUNOLOGY	2007		128	11.64	0	6	12	12	12	11	14	16	30	15
Optical and non-optical methods for detection and characterization of microparticles and exosomes	van der Pol, E.; Hoekstra, A. G.; Sturk, A.; Otto, C.; van Leeuwen, T. G.; Nieuwland, R.	JOURNAL OF THROMBOSIS AND HAEMOSTASIS	2010	10.1111/j.1538-7836.2010.04074.x	127	15.88	0	0	0	0	8	15	14	20	28	40
Biogenesis and secretion of exosomes	Kowal, Joanna; Tkach, Mercedes; Thery, Clotilde	CURRENT OPINION IN CELL BIOLOGY	2014	10.1016/j.ceb.2014.05.004	125	31.25	0	0	0	0	0	0	0	3	48	74
Astrocytes and Glioblastoma cells release exosomes carrying mtDNA	Guescini, Michele; Genedani, Susanna; Stocchi, Vilberto; Agnati, Luigi Francesco	JOURNAL OF NEURAL TRANSMISSION	2010	10.1007/s00702-009-0288-8	124	15.5	0	0	0	5	9	18	20	26	16	29
Proteomic and immunologic analyses of brain tumor exosomes	Graner, Michael W.; Alzate, Oscar; Dechkovskaia, Angelika M.; Keene, Jack D.; Sampson, John H.; Mitchell, Duane A.; Bigner, Darell D.	FASEB JOURNAL	2009	10.1096/fj.08-122184	124	13.78	0	0	1	10	12	15	17	21	20	28
Oligodendrocytes secrete exosomes containing major myelin and stress-protective proteins: Trophic support for axons?	Kraemer-Albers, Eva-Maria; Bretz, Niko; Tenzer, Stefan; Winterstein, Christine; Moebius, Wiebke; Berger, Hendrik; Nave, Klaus-Armin; Schild, Hansjoerg; Trotter, Jacqueline	PROTEOMICS CLINICAL APPLICATIONS	2007	10.1002/prca.200700522	124	11.27	0	6	2	5	13	13	20	17	19	29
Exosome release of beta-catenin: a novel mechanism that antagonizes Wnt signaling	Chairoungdua, Arthit; Smith, Danielle L.; Pochard, Pierre; Hull, Michael; Caplan, Michael J.	JOURNAL OF CELL BIOLOGY	2010	10.1083/jcb.201002049	123	15.38	0	0	0	2	12	19	16	23	28	22
Body fluid derived exosomes as a novel template for clinical diagnostics	Keller, Sascha; Ridinger, Johannes; Rupp, Anne-Kathleen; Janssen, Johannes W. G.; Altevogt, Peter	JOURNAL OF TRANSLATIONAL MEDICINE	2011	10.1186/1479-5876-9-86	122	17.43	0	0	0	0	2	12	18	27	34	27
Exosomes in tumor microenvironment influence cancer progression and metastasis	Kahlert, Christoph; Kalluri, Raghu	JOURNAL OF MOLECULAR MEDICINE-JMM	2013	10.1007/s00109-013-1020-6	120	24	0	0	0	0	0	0	6	28	36	50
Proteomic Analysis of Human Parotid Gland Exosomes by Multidimensional Protein Identification Technology (MudPIT)	Gonzalez-Begne, Mireya; Lu, Bingwen; Han, Xuemei; Hagen, Fred K.; Hand, Arthur R.; Melvin, James E.; Yates, John R., III	JOURNAL OF PROTEOME RESEARCH	2009	10.1021/pr800658c	119	13.22	0	0	4	11	12	19	22	16	17	18
The N-terminal PIN domain of the exosome subunit Rrp44 harbors endonuclease activity and tethers Rrp44 to the yeast core exosome	Schneider, Claudia; Leung, Eileen; Brown, Jeremy; Tollervey, David	NUCLEIC ACIDS RESEARCH	2009	10.1093/nar/gkn1020	119	13.22	0	0	9	23	20	15	24	16	7	5
Amphiregulin Exosomes Increase Cancer Cell Invasion	Higginbotham, James N.; Beckler, Michelle Demory; Gephart, Jonathan D.; Franklin, Jeffrey L.; Bogatcheva, Galina; Kremers, Gert-Jan; Piston, David W.; Ayers, Gregory D.; McConnell, Russell E.; Tyska, Matthew J.; Coffey, Robert J.	CURRENT BIOLOGY	2011	10.1016/j.cub.2011.03.043	118	16.86	0	0	0	0	6	14	14	18	32	34
Pancreatic cancer exosomes initiate pre-metastatic niche formation in the liver	Costa-Silva, Bruno; Aiello, Nicole M.; Ocean, Allyson J.; Singh, Swarnima; Zhang, Haiying; Thakur, Basant Kumar; Becker, Annette; Hoshino, Ayuko; Mark, Milica Tesic; Molina, Henrik; Xiang, Jenny; Zhang, Tuo; Theilen, Till-Martin; Garcia-Santos, Guillermo; Williams, Caitlin; Ararso, Yonathan; Huang, Yujie; Rodrigues, Goncalo; Shen, Tang-Long; Labori, Knut Jorgen; Lothe, Inger Marie Bowitz; Kure, E…	NATURE CELL BIOLOGY	2015	10.1038/ncb3169	117	39	0	0	0	0	0	0	0	0	15	100
The multifaceted exosome: Biogenesis, role in normal and aberrant cellular function, and frontiers for pharmacological and biomarker opportunities	Pant, Saumya; Hilton, Holly; Burczynski, Michael E.	BIOCHEMICAL PHARMACOLOGY	2012	10.1016/j.bcp.2011.12.037	117	19.5	0	0	0	0	0	5	21	31	27	33
Cancer Exosomes Express CD39 and CD73, Which Suppress T Cells through Adenosine Production	Clayton, Aled; Al-Taei, Saly; Webber, Jason; Mason, Malcolm D.; Tabi, Zsuzsanna	JOURNAL OF IMMUNOLOGY	2011	10.4049/jimmunol.1003884	117	16.71	0	0	0	0	1	22	28	25	22	18
Neurotransmitter-Triggered Transfer of Exosomes Mediates Oligodendrocyte-Neuron Communication	Fruehbeis, Carsten; Froehlich, Dominik; Kuo, Wen Ping; Amphornrat, Jesa; Thilemann, Sebastian; Saab, Aiman S.; Kirchhoff, Frank; Moebius, Wiebke; Goebbels, Sandra; Nave, Klaus-Armin; Schneider, Anja; Simons, Mikael; Klugmann, Matthias; Trotter, Jacqueline; Kraemer-Albers, Eva-Maria	PLOS BIOLOGY	2013	10.1371/journal.pbio.1001604	116	23.2	0	0	0	0	0	0	5	40	34	37
Exosomes: immune properties and potential clinical implementations	Chaput, Nathalie; Thery, Clotilde	SEMINARS IN IMMUNOPATHOLOGY	2011	10.1007/s00281-010-0233-9	116	16.57	0	0	0	0	2	17	20	26	23	27
Exosomes account for vesicle-mediated transcellular transport of activatable phospholipases and prostaglandins	Subra, Caroline; Grand, David; Laulagnier, Karine; Stella, Alexandre; Lambeau, Gerard; Paillasse, Michael; De Medina, Philippe; Monsarrat, Bernard; Perret, Bertrand; Silvente-Poirot, Sandrine; Poirot, Marc; Record, Michel	JOURNAL OF LIPID RESEARCH	2010	10.1194/jlr.M003657	116	14.5	0	0	0	0	2	14	21	20	25	34
Characterisation of exosomes derived from human cells by nanoparticle tracking analysis and scanning electron microscopy	Sokolova, Viktoriya; Ludwig, Anna-Kristin; Hornung, Sandra; Rotan, Olga; Horn, Peter A.; Epple, Matthias; Glebel, Bernd	COLLOIDS AND SURFACES B-BIOINTERFACES	2011	10.1016/j.colsurfb.2011.05.013	115	16.43	0	0	0	0	0	7	13	15	30	48
Release of exosomes from differentiated neurons and its regulation by synaptic glutamatergic activity	Lachenal, Gaelle; Pernet-Gallay, Karin; Chivet, Mathilde; Hemming, Fiona J.; Belly, Agnes; Bodon, Gilles; Blot, Beatrice; Haase, Georg; Goldberg, Yves; Sadoul, Remy	MOLECULAR AND CELLULAR NEUROSCIENCE	2011	10.1016/j.mcn.2010.11.004	115	16.43	0	0	0	0	3	18	23	21	23	27
Quantitative and stoichiometric analysis of the microRNA content of exosomes	Chevillet, John R.; Kang, Qing; Ruf, Ingrid K.; Briggs, Hilary A.; Vojtech, Lucia N.; Hughes, Sean M.; Cheng, Heather H.; Arroyo, Jason D.; Meredith, Emily K.; Gallichotte, Emily N.; Pogosova-Agadjanyan, Era L.; Morrissey, Colm; Stirewalt, Derek L.; Hladik, Florian; Yu, Evan Y.; Higano, Celestia S.; Tewari, Muneesh	PROCEEDINGS OF THE NATIONAL ACADEMY OF SCIENCES OF THE UNITED STATES OF AMERICA	2014	10.1073/pnas.1408301111	113	28.25	0	0	0	0	0	0	0	0	48	61
Cell-Cell Communication between Malaria-Infected Red Blood Cells via Exosome-like Vesicles	Regev-Rudzki, Neta; Wilson, Danny W.; Carvalho, Teresa G.; Sisquella, Xavier; Coleman, Bradley M.; Rug, Melanie; Bursac, Dejan; Angrisano, Fiona; Gee, Michelle; Hill, Andrew F.; Baum, Jake; Cowman, Alan F.	CELL	2013	10.1016/j.cell.2013.04.029	113	22.6	0	0	0	0	0	0	10	30	34	39
CD24 is a marker of exosomes secreted into urine and amniotic fluid	Keller, S.; Rupp, C.; Stoeck, A.; Runz, S.; Fogel, M.; Lugert, S.; Hager, H-D; Abdel-Bakky, M. S.; Gutwein, P.; Altevogt, P.	KIDNEY INTERNATIONAL	2007	10.1038/sj.ki.5002486	113	10.27	1	5	7	9	16	9	19	14	13	20
Immune-related MicroRNAs are Abundant in Breast Milk Exosomes	Zhou, Qi; Li, Mingzhou; Wang, Xiaoyan; Li, Qingzhi; Wang, Tao; Zhu, Qi; Zhou, Xiaochuan; Wang, Xin; Gao, Xiaolian; Li, Xuewei	INTERNATIONAL JOURNAL OF BIOLOGICAL SCIENCES	2012	10.7150/ijbs.8.118	112	18.67	0	0	0	0	0	7	19	28	33	24
Exosomes/microvesicles: mediators of cancer-associated immunosuppressive microenvironments	Taylor, Douglas D.; Gercel-Taylor, Cicek	SEMINARS IN IMMUNOPATHOLOGY	2011	10.1007/s00281-010-0234-8	112	16	0	0	0	0	1	10	29	20	24	28
Cancer cell exosomes depend on cell-surface heparan sulfate proteoglycans for their internalization and functional activity	Christianson, Helena C.; Svensson, Katrin J.; van Kuppevelt, Toin H.; Li, Jin-Ping; Belting, Mattias	PROCEEDINGS OF THE NATIONAL ACADEMY OF SCIENCES OF THE UNITED STATES OF AMERICA	2013	10.1073/pnas.1304266110	111	22.2	0	0	0	0	0	0	0	29	33	48
Comparison of protein, microRNA, and mRNA yields using different methods of urinary exosome isolation for the discovery of kidney disease biomarkers	Alvarez, M. Lucrecia; Khosroheidari, Mahdieh; Ravi, Rupesh Kanchi; DiStefano, Johanna K.	KIDNEY INTERNATIONAL	2012	10.1038/ki.2012.256	111	18.5	0	0	0	0	0	0	16	30	27	37
Hypoxic enhancement of exosome release by breast cancer cells	King, Hamish W.; Michael, Michael Z.; Gleadle, Jonathan M.	BMC CANCER	2012	10.1186/1471-2407-12-421	111	18.5	0	0	0	0	0	0	15	22	33	40
Exosomes released from infected macrophages contain mycobacterium avium glycopeptidolipids and are proinflammatory	Bhatnagar, Sanchita; Schorey, Jeffrey S.	JOURNAL OF BIOLOGICAL CHEMISTRY	2007	10.1074/jbc.M702277200	111	10.09	1	5	3	6	13	9	21	13	26	14
Biogenesis of extracellular vesicles (EV): exosomes, microvesicles, retrovirus-like vesicles, and apoptotic bodies	Akers, Johnny C.; Gonda, David; Kim, Ryan; Carter, Bob S.; Chen, Clark C.	JOURNAL OF NEURO-ONCOLOGY	2013	10.1007/s11060-013-1084-8	110	22	0	0	0	0	0	0	4	20	35	51
Rab27a Supports Exosome-Dependent and -Independent Mechanisms That Modify the Tumor Microenvironment and Can Promote Tumor Progression	Bobrie, Angelique; Krumeich, Sophie; Reyal, Fabien; Recchi, Chiara; Moita, Luis F.; Seabra, Miguel C.; Ostrowski, Matias; Thery, Clotilde	CANCER RESEARCH	2012	10.1158/0008-5472.CAN-12-0925	110	18.33	0	0	0	0	0	0	27	30	27	26
Natural Killer Cell Cytotoxicity Is Suppressed by Exposure to the Human NKG2D Ligand MICA*008 That Is Shed by Tumor Cells in Exosomes	Ashiru, Omodele; Boutet, Philippe; Fernandez-Messina, Lola; Agueera-Gonzalez, Sonia; Skepper, Jeremy N.; Vales-Gomez, Mar; Reyburn, Hugh T.	CANCER RESEARCH	2010	10.1158/0008-5472.CAN-09-1688	110	13.75	0	0	0	2	13	14	14	24	23	20
Label-free detection and molecular profiling of exosomes with a nano-plasmonic sensor	Im, Hyungsoon; Shao, Huilin; Park, Yong Il; Peterson, Vanessa M.; Castro, Cesar M.; Weissleder, Ralph; Lee, Hakho	NATURE BIOTECHNOLOGY	2014	10.1038/nbt.2886	109	27.25	0	0	0	0	0	0	0	6	40	61
Analysis of ESCRT functions in exosome biogenesis, composition and secretion highlights the heterogeneity of extracellular vesicles	Colombo, Marina; Moita, Catarina; van Niel, Guillaume; Kowal, Joanna; Vigneron, James; Benaroch, Philippe; Manel, Nicolas; Moita, Luis F.; Thery, Clotilde; Raposo, Graca	JOURNAL OF CELL SCIENCE	2013	10.1242/jcs.128868	109	21.8	0	0	0	0	0	0	0	16	36	55
Characterization of PKD Protein-Positive Exosome-Like Vesicles	Hogan, Marie C.; Manganelli, Luca; Woollard, John R.; Masyuk, Anatoliy I.; Masyuk, Tatyana V.; Tammachote, Rachaneekorn; Huang, Bing Q.; Leontovich, Alexey A.; Beito, Thomas G.; Madden, Benjamin J.; Charlesworth, M. Cristine; Torres, Vicente E.; LaRusso, Nicholas F.; Harris, Peter C.; Ward, Christopher J.	JOURNAL OF THE AMERICAN SOCIETY OF NEPHROLOGY	2009	10.1681/ASN.2008060564	109	12.11	0	0	7	8	12	10	18	19	18	17
Dendritic Cell-Derived Exosomes for Cancer Immunotherapy: What's Next?	Viaud, Sophie; Thery, Clotilde; Ploix, Stephanie; Tursz, Thomas; Lapierre, Valerie; Lantz, Olivier; Zitvogel, Laurence; Chaput, Nathalie	CANCER RESEARCH	2010	10.1158/0008-5472.CAN-09-3276	108	13.5	0	0	0	2	15	14	17	21	19	20
Characterization of exosome-like vesicles released from human tracheobronchial ciliated epithelium: a possible role in innate defense	Kesimer, Mehmet; Scull, Margaret; Brighton, Brian; DeMaria, Genevieve; Burns, Kimberlie; O'Neal, Wanda; Pickles, Raymond J.; Sheehan, John K.	FASEB JOURNAL	2009	10.1096/fj.08-119131	108	12	0	0	1	7	17	16	16	12	20	17
Autophagy and Exosomes in the Aged Retinal Pigment Epithelium: Possible Relevance to Drusen Formation and Age-Related Macular Degeneration	Wang, Ai Ling; Lukas, Thomas J.; Yuan, Ming; Du, Nga; Tso, Mark O.; Neufeld, Arthur H.	PLOS ONE	2009	10.1371/journal.pone.0004160	108	12	0	0	5	14	8	14	22	14	12	19
A doxorubicin delivery platform using engineered natural membrane vesicle exosomes for targeted tumor therapy	Tian, Yanhua; Li, Suping; Song, Jian; Ji, Tianjiao; Zhu, Motao; Anderson, Gregory J.; Wei, Jingyan; Nie, Guangjun	BIOMATERIALS	2014	10.1016/j.biomaterials.2013.11.083	107	26.75	0	0	0	0	0	0	0	9	35	60
Cell to Cell Signalling via Exosomes Through esRNA	Lotvall, Jan; Valadi, Hadi	CELL ADHESION & MIGRATION	2007	10.4161/cam.1.3.5114	103	9.36	0	0	1	2	10	7	23	19	20	20
Visualizing of the Cellular Uptake and Intracellular Trafficking of Exosomes by Live-Cell Microscopy	Tian, Tian; Wang, Yuanyuan; Wang, Haitao; Zhu, Zhaoqi; Xiao, Zhongdang	JOURNAL OF CELLULAR BIOCHEMISTRY	2010	10.1002/jcb.22733	102	12.75	0	0	0	0	5	11	16	21	23	26
The human core exosome interacts with differentially localized processive RNases: hDIS3 and hDIS3L	Tomecki, Rafal; Kristiansen, Maiken S.; Lykke-Andersen, Soren; Chlebowski, Aleksander; Larsen, Katja M.; Szczesny, Roman J.; Drazkowska, Karolina; Pastula, Agnieszka; Andersen, Jens S.; Stepien, Piotr P.; Dziembowski, Andrzej; Jensen, Torben Heick	EMBO JOURNAL	2010	10.1038/emboj.2010.121	102	12.75	0	0	0	3	14	18	21	22	12	12
Structure of the active subunit of the yeast exosome core, Rrp44: Diverse modes of substrate recruitment in the RNase II nuclease family	Lorentzen, Esben; Basquin, Jerome; Tomecki, Rafal; Dziembowski, Andrzej; Conti, Elena	MOLECULAR CELL	2008	10.1016/j.molcel.2008.02.018	102	10.2	0	7	14	19	8	14	16	8	12	4
Human Placenta Expresses and Secretes NKG2D Ligands via Exosomes that Down-Modulate the Cognate Receptor Expression: Evidence for Immunosuppressive Function	Hedlund, Malin; Stenqvist, Ann-Christin; Nagaeva, Olga; Kjellberg, Lennart; Wulff, Marianne; Baranov, Vladimir; Mincheva-Nilsson, Lucia	JOURNAL OF IMMUNOLOGY	2009	10.4049/jimmunol.0803477	101	11.22	0	0	0	8	14	14	14	17	15	19
Interaction Profiling Identifies the Human Nuclear Exosome Targeting Complex	Lubas, Michal; Christensen, Marianne S.; Kristiansen, Maiken S.; Domanski, Michal; Falkenby, Lasse G.; Lykke-Andersen, Soren; Andersen, Jens S.; Dziembowski, Andrzej; Jensen, Torben Heick	MOLECULAR CELL	2011	10.1016/j.molcel.2011.06.028	100	14.29	0	0	0	0	2	16	23	19	22	18
Interaction and uptake of exosomes by ovarian cancer cells	Escrevente, Cristina; Keller, Sascha; Altevogt, Peter; Costa, Julia	BMC CANCER	2011	10.1186/1471-2407-11-108	100	14.29	0	0	0	0	2	8	13	16	25	35
The zinc-finger antiviral protein recruits the RNA processing exosome to degrade the target mRNA	Guo, Xuemin; Ma, Jing; Sun, Jing; Gao, Guangxia	PROCEEDINGS OF THE NATIONAL ACADEMY OF SCIENCES OF THE UNITED STATES OF AMERICA	2007	10.1073/pnas.0607063104	100	9.09	3	13	4	13	7	12	10	10	18	10
Plasma exosomes can deliver exogenous short interfering RNA to monocytes and lymphocytes	Wahlgren, Jessica; Karlson, Tanya De L.; Brisslert, Mikael; Sani, Forugh Vaziri; Telemo, Esbjorn; Sunnerhagen, Per; Valadi, Hadi	NUCLEIC ACIDS RESEARCH	2012	10.1093/nar/gks463	99	16.5	0	0	0	0	0	1	17	17	32	32
Exosomes: vehicles for the transfer of toxic proteins associated with neurodegenerative diseases?	Bellingham, Shayne A.; Guo, Belinda B.; Coleman, Bradley M.; Hill, Andrew F.	FRONTIERS IN PHYSIOLOGY	2012	10.3389/fphys.2012.00124	98	16.33	0	0	0	0	0	3	14	19	26	36
Proteomics, transcriptomics and lipidomics of exosomes and ectosomes	Choi, Dong-Sic; Kim, Dae-Kyum; Kim, Yoon-Keun; Gho, Yong Song	PROTEOMICS	2013	10.1002/pmic.201200329	97	19.4	0	0	0	0	0	0	4	16	42	33
Systemic presence and tumor-growth promoting effect of ovarian carcinoma released exosomes	Keller, Sascha; Konig, Anne-Kathleen; Marme, Frederik; Runz, Steffen; Wolterink, Silke; Koensgen, Dominique; Mustea, Alexander; Sehouli, Jalid; Altevogt, Peter	CANCER LETTERS	2009	10.1016/j.canlet.2008.12.028	97	10.78	0	0	0	2	17	9	20	18	12	19
Tumor cell-derived exosomes: A message in a bottle	Kharaziha, Pedram; Ceder, Sophia; Li, Qiao; Panaretakis, Theocharis	BIOCHIMICA ET BIOPHYSICA ACTA-REVIEWS ON CANCER	2012	10.1016/j.bbcan.2012.03.006	96	16	0	0	0	0	0	2	17	25	17	34
Exosome secretion, including the DNA damage-induced p53-dependent secretory pathway, is severely compromised in TSAP6/Steap3-null mice	Lespagnol, A.; Duflaut, D.; Beekman, C.; Blanc, L.; Fiucci, G.; Marine, J-C; Vidal, M.; Amson, R.; Telerman, A.	CELL DEATH AND DIFFERENTIATION	2008	10.1038/cdd.2008.104	96	9.6	0	0	6	9	8	11	18	11	18	15
Exosomes released by human umbilical cord mesenchymal stem cells protect against cisplatin-induced renal oxidative stress and apoptosis in vivo and in vitro	Zhou, Ying; Xu, Huitao; Xu, Wenrong; Wang, Bingying; Wu, Huiyi; Tao, Yang; Zhang, Bin; Wang, Mei; Mao, Fei; Yan, Yongmin; Gao, Shuo; Gu, Hongbing; Zhu, Wei; Qian, Hui	STEM CELL RESEARCH & THERAPY	2013	10.1186/scrt194	95	19	0	0	0	0	0	0	4	18	33	40
Small RNA deep sequencing reveals a distinct miRNA signature released in exosomes from prion-infected neuronal cells	Bellingham, Shayne A.; Coleman, Bradley M.; Hill, Andrew F.	NUCLEIC ACIDS RESEARCH	2012	10.1093/nar/gks832	95	15.83	0	0	0	0	0	0	15	19	34	26
Exosomes: Small vesicles participating in intercellular communication	Ludwig, Anna-Kristin; Giebel, Bernd	INTERNATIONAL JOURNAL OF BIOCHEMISTRY & CELL BIOLOGY	2012	10.1016/j.biocel.2011.10.005	95	15.83	0	0	0	0	0	2	22	20	24	26
Identification and proteomic profiling of exosomes in human cerebrospinal fluid	Street, Jonathan M.; Barran, Perdita E.; Mackay, C. Logan; Weidt, Stefan; Balmforth, Craig; Walsh, Tim S.; Chalmers, Rod T. A.; Webb, David J.; Dear, James W.	JOURNAL OF TRANSLATIONAL MEDICINE	2012	10.1186/1479-5876-10-5	94	15.67	0	0	0	0	0	1	12	21	25	31
Exosomes as Biomarker Treasure Chests for Prostate Cancer	Duijvesz, Diederick; Luider, Theo; Bangma, Chris H.; Jenster, Guido	EUROPEAN UROLOGY	2011	10.1016/j.eururo.2010.12.031	94	13.43	0	0	0	0	2	10	19	15	23	22
Identification of Double-stranded Genomic DNA Spanning All Chromosomes with Mutated KRAS and p53 DNA in the Serum Exosomes of Patients with Pancreatic Cancer	Kahlert, Christoph; Melo, Sonia A.; Protopopov, Alexei; Tang, Jiabin; Seth, Sahil; Koch, Moritz; Zhang, Jianhua; Weitz, Juergen; Chin, Lynda; Futreal, Andrew; Kalluri, Raghu	JOURNAL OF BIOLOGICAL CHEMISTRY	2014	10.1074/jbc.C113.532267	93	23.25	0	0	0	0	0	0	0	4	35	54
Systemic administration of exosomes released from mesenchymal stromal cells promote functional recovery and neurovascular plasticity after stroke in rats	Xin, Hongqi; Li, Yi; Cui, Yisheng; Yang, James J.; Zhang, Zheng Gang; Chopp, Michael	JOURNAL OF CEREBRAL BLOOD FLOW AND METABOLISM	2013	10.1038/jcbfm.2013.152	93	18.6	0	0	0	0	0	0	0	17	31	44
Exosomes mediate the cell-to-cell transmission of IFN-alpha-induced antiviral activity	Li, Jianhua; Liu, Kuancheng; Liu, Yang; Xu, Yan; Zhang, Fei; Yang, Huijuan; Liu, Jiangxia; Pan, Tingting; Chen, Jieliang; Wu, Min; Zhou, Xiaohui; Yuan, Zhenghong	NATURE IMMUNOLOGY	2013	10.1038/ni.2647	93	18.6	0	0	0	0	0	0	2	16	38	37
Exosomes Communicate Protective Messages during Oxidative Stress; Possible Role of Exosomal Shuttle RNA	Eldh, Maria; Ekstrom, Karin; Valadi, Hadi; Sjostrand, Margareta; Olsson, Bob; Jernas, Margareta; Lotvall, Jan	PLOS ONE	2010	10.1371/journal.pone.0015353	93	11.62	0	0	0	0	4	15	12	19	21	22
The Tumor Suppressor PTEN Is Exported in Exosomes and Has Phosphatase Activity in Recipient Cells	Putz, Ulrich; Howitt, Jason; Doan, Anh; Goh, Choo-Peng; Low, Ley-Hian; Silke, John; Tan, Seong-Seng	SCIENCE SIGNALING	2012	10.1126/scisignal.2003084	92	15.33	0	0	0	0	0	1	17	22	30	22
Exosomes derived from human bone marrow mesenchymal stem cells promote tumor growth in vivo	Zhu, Wei; Huang, Ling; Li, Yahong; Zhang, Xu; Gu, Jianmei; Yan, Yongmin; Xu, Xiaomeng; Wang, Mei; Qian, Hui; Xu, Wenrong	CANCER LETTERS	2012	10.1016/j.canlet.2011.10.002	92	15.33	0	0	0	0	0	6	18	17	22	29
Origins and activities of the eukaryotic exosome	Lykke-Andersen, Soren; Brodersen, Ditlev E.; Jensen, Torben Heick	JOURNAL OF CELL SCIENCE	2009	10.1242/jcs.047399	92	10.22	0	0	0	15	16	12	22	7	11	9
Exosomes as new vesicular lipid transporters involved in cell-cell communication and various pathophysiologies	Record, Michel; Carayon, Kevin; Poirot, Marc; Silvente-Poirot, Sandrine	BIOCHIMICA ET BIOPHYSICA ACTA-MOLECULAR AND CELL BIOLOGY OF LIPIDS	2014	10.1016/j.bbalip.2013.10.004	91	22.75	0	0	0	0	0	0	0	12	35	43
Single vs. swarm detection of microparticles and exosomes by flow cytometry	Van der Pol, E.; Van Gemert, M. J. C.; Sturk, A.; Nieuwland, R.; Van Leeuwen, T. G.	JOURNAL OF THROMBOSIS AND HAEMOSTASIS	2012	10.1111/j.1538-7836.2012.04683.x	91	15.17	0	0	0	0	0	5	13	11	26	34
Sphingolipid-modulated Exosome Secretion Promotes Clearance of Amyloid-beta by Microglia	Yuyama, Kohei; Sun, Hui; Mitsutake, Susumu; Igarashi, Yasuyuki	JOURNAL OF BIOLOGICAL CHEMISTRY	2012	10.1074/jbc.M111.324616	91	15.17	0	0	0	0	0	5	11	20	22	33
Paracrine induction of endothelium by tumor exosomes	Hood, Joshua L.; Pan, Hua; Lanza, Gregory M.; Wickline, Samuel A.	LABORATORY INVESTIGATION	2009	10.1038/labinvest.2009.94	91	10.11	0	0	0	6	9	12	14	15	17	17
Dendritic Cell-Derived Exosomes Promote Natural Killer Cell Activation and Proliferation: A Role for NKG2D Ligands and IL-15R alpha	Viaud, Sophie; Terme, Magali; Flament, Caroline; Taieb, Julien; Andre, Fabrice; Novault, Sophie; Escudier, Bernard; Robert, Caroline; Caillat-Zucman, Sophie; Tursz, Thomas; Zitvogel, Laurence; Chaput, Nathalie	PLOS ONE	2009	10.1371/journal.pone.0004942	91	10.11	0	0	2	6	12	13	11	13	12	22
Capture and transfer of HIV-1 particles by mature dendritic cells converges with the exosome-dissemination pathway	Izquierdo-Useros, Nuria; Naranjo-Gomez, Mar; Archer, Jacob; Hatch, Steven C.; Erkizia, Itziar; Blanco, Julia; Borras, Francesc E.; Carmen Puertas, Maria; Connor, John H.; Teresa Fernandez-Figueras, Maria; Moore, Landon; Clotet, Bonaventura; Gummuluru, Suryaram; Martinez-Picado, Javier	BLOOD	2009	10.1182/blood-2008-05-158642	91	10.11	0	0	5	10	10	18	16	10	13	9
Malignant ascites-derived exosomes of ovarian carcinoma patients contain CD24 and EpCAM	Runz, Steffen; Keller, Sascha; Rupp, Christian; Stoeck, Alexander; Issa, Yasmin; Koensgen, Dominique; Mustea, Alexander; Sehouli, Jalid; Kristiansen, Glen; Altevogt, Peter	GYNECOLOGIC ONCOLOGY	2007	10.1016/j.ygyno.2007.08.064	91	8.27	0	1	5	4	8	5	13	17	18	19
Exosomes as Critical Agents of Cardiac Regeneration Triggered by Cell Therapy	Ibrahim, Ahmed Gamal-Eldin; Cheng, Ke; Marban, Eduardo	STEM CELL REPORTS	2014	10.1016/j.stemcr.2014.04.006	90	22.5	0	0	0	0	0	0	0	4	47	38
Exosome-mediated transmission of hepatitis C virus between human hepatoma Huh7.5 cells	Ramakrishnaiah, Vedashree; Thumann, Christine; Fofana, Isabel; Habersetzer, Francois; Pan, Qiuwei; de Ruiter, Petra E.; Willemsen, Rob; Demmers, Jeroen A. A.; Raj, Victor Stalin; Jenster, Guido; Kwekkeboom, Jaap; Tilanus, Hugo W.; Haagmans, Bart L.; Baumert, Thomas F.; van der Laan, Luc J. W.	PROCEEDINGS OF THE NATIONAL ACADEMY OF SCIENCES OF THE UNITED STATES OF AMERICA	2013	10.1073/pnas.1221899110	90	18	0	0	0	0	0	0	2	34	30	24
Proteome profiling of exosomes derived from human primary and metastatic colorectal cancer cells reveal differential expression of key metastatic factors and signal transduction components	Ji, Hong; Greening, David W.; Barnes, Thomas W.; Lim, Justin W.; Tauro, Bow J.; Rai, Alin; Xu, Rong; Adda, Christopher; Mathivanan, Suresh; Zhao, Wei; Xue, Yanhong; Xu, Tao; Zhu, Hong-Jian; Simpson, Richard J.	PROTEOMICS	2013	10.1002/pmic.201200562	90	18	0	0	0	0	0	0	5	15	29	39
Can urinary exosomes act as treatment response markers in prostate cancer?	Mitchell, Paul J.; Welton, Joanne; Staffurth, John; Court, Jacquelyn; Mason, Malcolm D.; Tabi, Zsuzsanna; Clayton, Aled	JOURNAL OF TRANSLATIONAL MEDICINE	2009	10.1186/1479-5876-7-4	90	10	0	0	3	9	5	9	12	13	15	20
The exosome subunit Rrp44 plays a direct role in RNA substrate recognition	Schneider, Claudia; Anderson, James T.; Tollervey, David	MOLECULAR CELL	2007	10.1016/j.molcel.2007.06.006	90	8.18	2	11	14	14	9	12	10	10	5	3
Exosomes and Cancer: A Newly Described Pathway of Immune Suppression	Zhang, Huang-Ge; Grizzle, William E.	CLINICAL CANCER RESEARCH	2011	10.1158/1078-0432.CCR-10-1489	88	12.57	0	0	0	0	2	15	20	15	17	19
Exosomes and other microvesicles in infection biology: organelles with unanticipated phenotypes	Silverman, Judith Maxwell; Reiner, Neil E.	CELLULAR MICROBIOLOGY	2011	10.1111/j.1462-5822.2010.01537.x	88	12.57	0	0	0	0	9	14	16	13	19	17
Exosomes from bone marrow mesenchymal stem cells contain a microRNA that promotes dormancy in metastatic breast cancer cells	Ono, Makiko; Kosaka, Nobuyoshi; Tominaga, Naoomi; Yoshioka, Yusuke; Takeshita, Fumitaka; Takahashi, Ryou-u; Yoshida, Masayuki; Tsuda, Hitoshi; Tamura, Kenji; Ochiya, Takahiro	SCIENCE SIGNALING	2014	10.1126/scisignal.2005231	87	21.75	0	0	0	0	0	0	0	3	35	48
Exosomes Derived from Human Umbilical Cord Mesenchymal Stem Cells Alleviate Liver Fibrosis	Li, Tingfen; Yan, Yongmin; Wang, Bingying; Qian, Hui; Zhang, Xu; Shen, Li; Wang, Mei; Zhou, Ying; Zhu, Wei; Li, Wei; Xu, Wenrong	STEM CELLS AND DEVELOPMENT	2013	10.1089/scd.2012.0395	87	17.4	0	0	0	0	0	0	8	13	27	37
Extensive Degradation of RNA Precursors by the Exosome in Wild-Type Cells	Gudipati, Rajani Kanth; Xu, Zhenyu; Lebreton, Alice; Seraphin, Bertrand; Steinmetz, Lars M.; Jacquier, Alain; Libri, Domenico	MOLECULAR CELL	2012	10.1016/j.molce1.2012.08.018	87	14.5	0	0	0	0	0	0	23	25	22	17
Nanostructural and Transcriptomic Analyses of Human Saliva Derived Exosome	Palanisamy, Viswanathan; Sharma, Shivani; Deshpande, Amit; Zhou, Hui; Gimzewski, James; Wong, David T.	PLOS ONE	2010	10.1371/journal.pone.0008577	87	10.88	0	0	0	2	14	14	15	13	10	17
Structural Heterogeneity and Protein Composition of Exosome-Like Vesicles (Prostasomes) in Human Semen	Poliakov, Anton; Spilman, Michael; Dokland, Terje; Amling, Christopher L.; Mobley, James A.	PROSTATE	2009	10.1002/pros.20860	87	9.67	0	0	2	8	12	9	14	14	16	12
Particle size distribution of exosomes and microvesicles determined by transmission electron microscopy, flow cytometry, nanoparticle tracking analysis, and resistive pulse sensing	van der Pol, E.; Coumans, F. A. W.; Grootemaat, A. E.; Gardiner, C.; Sargent, I. L.; Harrison, P.; Sturk, A.; van Leeuwen, T. G.; Nieuwland, R.	JOURNAL OF THROMBOSIS AND HAEMOSTASIS	2014	10.1111/jth.12602	86	21.5	0	0	0	0	0	0	0	4	26	54
Exosome Uptake Depends on ERK1/2-Heat Shock Protein 27 Signaling and Lipid Raft-mediated Endocytosis Negatively Regulated by Caveolin-1	Svensson, Katrin J.; Christianson, Helena C.; Wittrup, Anders; Bourseau-Guilmain, Erika; Lindqvist, Eva; Svensson, Lena M.; Morgelin, Matthias; Belting, Mattias	JOURNAL OF BIOLOGICAL CHEMISTRY	2013	10.1074/jbc.M112.445403	86	17.2	0	0	0	0	0	0	3	18	30	34
Advances in membranous vesicle and exosome proteomics improving biological understanding and biomarker discovery	Raimondo, Francesca; Morosi, Lavinia; Chinello, Clizia; Magni, Fulvio; Pitto, Marina	PROTEOMICS	2011	10.1002/pmic.201000422	86	12.29	0	0	0	0	3	15	27	15	16	10
Senescence-associated exosome release from human prostate cancer cells	Lehmann, Brian D.; Paine, Matthew S.; Brooks, Adam M.; McCubrey, James A.; Renegar, Randall H.; Wang, Rong; Terrian, David M.	CANCER RESEARCH	2008	10.1158/0008-5472.CAN-07-6538	86	8.6	0	0	8	7	10	8	12	14	16	11
Discrimination between exosomes and HIV-1: Purification of both vesicles from cell-free supernatants	Cantin, Rejean; Diou, Juliette; Belanger, Dave; Tremblay, Alexandre M.; Gilbert, Caroline	JOURNAL OF IMMUNOLOGICAL METHODS	2008	10.1016/j.jim.2008.07.007	86	8.6	0	0	4	9	6	8	14	14	16	15
Exosome mimetics: a novel class of drug delivery systems	Kooijmans, Sander A. A.; Vader, Pieter; van Dommelen, Susan M.; van Solinge, Wouter W.; Schiffelers, Raymond M.	INTERNATIONAL JOURNAL OF NANOMEDICINE	2012	10.2147/IJN.S29661	85	14.17	0	0	0	0	0	1	14	20	20	26
Inhibition of gamma-secretase causes increased secretion of amyloid precursor protein C-terminal fragments in association with exosomes	Sharples, Robyn A.; Vella, Laura J.; Nisbet, Rebecca M.; Naylor, Ryan; Perez, Keyla; Barnham, Kevin J.; Masters, Colin L.; Hill, Andrew F.	FASEB JOURNAL	2008	10.1096/fj.07-9357com	85	8.5	0	1	4	9	9	11	17	6	11	17
Endothelial cells require miR-214 to secrete exosomes that suppress senescence and induce angiogenesis in human and mouse endothelial cells	van Balkom, Bas W. M.; de Jong, Olivier G.; Smits, Michiel; Brummelman, Jolanda; den Ouden, Krista; de Bree, Petra M.; van Eijndhoven, Monique A. J.; Pegtel, D. Michiel; Stoorvogel, Willem; Wuerdinger, Thomas; Verhaar, Marianne C.	BLOOD	2013	10.1182/blood-2013-02-478925	84	16.8	0	0	0	0	0	0	0	17	37	30
Docetaxel-Resistance in Prostate Cancer: Evaluating Associated Phenotypic Changes and Potential for Resistance Transfer via Exosomes	Corcoran, Claire; Rani, Sweta; O'Brien, Keith; O'Neill, Amanda; Prencipe, Maria; Sheikh, Rizwan; Webb, Glenn; McDermott, Ray; Watson, William; Crown, John; O'Driscoll, Lorraine	PLOS ONE	2012	10.1371/journal.pone.0050999	84	14	0	0	0	0	0	0	3	17	30	34
Microvesicles and exosomes: Opportunities for cell-derived membrane vesicles in drug delivery	van Dommelen, Susan M.; Vader, Pieter; Lakhal, Samira; Kooijmans, S. A. A.; van Solinge, Wouter W.; Wood, Matthew J. A.; Schiffelers, Raymond M.	JOURNAL OF CONTROLLED RELEASE	2012	10.1016/j.jconrel.2011.11.021	84	14	0	0	0	0	0	3	8	18	23	32
MicroRNA Biogenesis via Splicing and Exosome-Mediated Trimming in Drosophila	Flynt, Alex S.; Greimann, Jaclyn C.; Chung, Wei-Jen; Lima, Christopher D.; Lai, Eric C.	MOLECULAR CELL	2010	10.1016/j.molcel.2010.06.014	84	10.5	0	0	0	3	15	15	22	12	11	6
MHC II in Dendritic Cells is Targeted to Lysosomes or T Cell-Induced Exosomes Via Distinct Multivesicular Body Pathways	Buschow, Sonja I.; Nolte-'t Hoen, Esther N. M.; van Niel, Guillaume; Pols, Maaike S.; ten Broeke, Toine; Lauwen, Marjolein; Ossendorp, Ferry; Melief, Cornelis J. M.; Raposo, Graca; Wubbolts, Richard; Wauben, Marca H. M.; Stoorvogel, Willem	TRAFFIC	2009	10.1111/j.1600-0854.2009.00963.x	84	9.33	0	0	0	8	8	9	13	14	18	14
Monocyte-derived microparticles and exosomes induce procoagulant and apoptotic effects on endothelial cells	Aharon, Anat; Tamari, Tal; Brenner, Benjamin	THROMBOSIS AND HAEMOSTASIS	2008	10.1160/TH07-11-0691	84	8.4	0	0	5	6	13	12	11	12	15	9
CD8(+) dendritic cells use LFA-1 to capture MHC-peptide complexes from exosomes in vivo	Segura, Elodie; Guerin, Coralie; Hogg, Nancy; Amigorena, Sebastian; Thery, Clotilde	JOURNAL OF IMMUNOLOGY	2007		84	7.64	0	5	6	3	7	11	14	13	11	14
Potential role of HER2-overexpressing exosomes in countering trastuzumab-based therapy	Ciravolo, Valentina; Huber, Veronica; Ghedini, Gaia C.; Venturelli, Elisabetta; Bianchi, Francesca; Campiglio, Manuela; Morelli, Daniele; Villa, Antonello; Della Mina, Pamela; Menard, Sylvie; Filipazzi, Paola; Rivoltini, Licia; Tagliabue, Elda; Pupa, Serenella M.	JOURNAL OF CELLULAR PHYSIOLOGY	2012	10.1002/jcp.22773	83	13.83	0	0	0	0	1	6	9	13	21	32
Nanotubes, exosomes, and nucleic acid-binding peptides provide novel mechanisms of intercellular communication in eukaryotic cells: implications in health and disease	Belting, Mattias; Wittrup, Anders	JOURNAL OF CELL BIOLOGY	2008	10.1083/jcb.200810038	83	8.3	0	0	3	14	13	9	16	11	9	8
Exosomes as a short-range mechanism to spread alloantigen between dendiritic cells during T cell allorecognition	Montecalvo, Angela; Shufesky, William J.; Stolz, Donna Beer; Sullivan, Mara G.; Wang, Zhiliang; Divito, Sherrie J.; Papworth, Glenn D.; Watkins, Simon C.; Robbins, Paul D.; Larregina, Adriana T.; Morelli, Adrian E.	JOURNAL OF IMMUNOLOGY	2008		83	8.3	0	3	6	9	7	8	10	13	12	15
The exosome and RNA quality control in the nucleus	Vanacova, Stepanka; Stefl, Richard	EMBO REPORTS	2007	10.1038/sj.embor.7401005	83	7.55	1	15	13	16	10	7	8	8	2	3
Ectosomes and exosomes: shedding the confusion between extracellular vesicles	Cocucci, Emanuele; Meldolesi, Jacopo	TRENDS IN CELL BIOLOGY	2015	10.1016/j.tcb.2015.01.004	82	27.33	0	0	0	0	0	0	0	0	20	60
Endogenous RNAs Modulate MicroRNA Sorting to Exosomes and Transfer to Acceptor Cells	Squadrito, Mario Leonardo; Baer, Caroline; Burdet, Frederic; Maderna, Claudio; Gilfillan, Gregor D.; Lyle, Robert; Ibberson, Mark; De Palma, Michele	CELL REPORTS	2014	10.1016/j.celrep.2014.07.035	82	20.5	0	0	0	0	0	0	0	2	30	50
Exosome Transfer from Stromal to Breast Cancer Cells Regulates Therapy Resistance Pathways	Boelens, Mirjam C.; Wu, Tony J.; Nabet, Barzin Y.; Xu, Bihui; Qiu, Yu; Yoon, Taewon; Azzam, Diana J.; Victor, Christina Twyman-Saint; Wiemann, Brianne Z.; Ishwaran, Hemant; ter Brugge, Petra J.; Jonkers, Jos; Slingerland, Joyce; Minn, Andy J.	CELL	2014	10.1016/j.cell.2014.09.051	81	20.25	0	0	0	0	0	0	0	1	27	53
Intercellular propagated misfolding of wild-type Cu/Zn superoxide dismutase occurs via exosome-dependent and -independent mechanisms	Grad, Leslie I.; Yerbury, Justin J.; Turner, Bradley J.; Guest, William C.; Pokrishevsky, Edward; O'Neill, Megan A.; Yanai, Anat; Silverman, Judith M.; Zeineddine, Rafaa; Corcoran, Lisa; Kumita, Janet R.; Luheshi, Leila M.; Yousefi, Masoud; Coleman, Bradley M.; Hill, Andrew F.; Plotkin, Steven S.; Mackenzie, Ian R.; Cashman, Neil R.	PROCEEDINGS OF THE NATIONAL ACADEMY OF SCIENCES OF THE UNITED STATES OF AMERICA	2014	10.1073/pnas.1312245111	81	20.25	0	0	0	0	0	0	0	8	33	40
T84-intestinal epithelial exosomes bear MHC class II/peptide complexes potentiating antigen presentation by dendritic cells	Mallegol, Julia; Van Niel, Guillaume; Lebreton, Corinne; Lepelletier, Yves; Candalh, Celine; Dugave, Christophe; Heath, Joan K.; Raposo, Graca; Cerf-Bensussan, Nadine; Heyman, Martine	GASTROENTEROLOGY	2007	10.1053/j.gastro.2007.02.043	81	7.36	3	7	4	13	7	5	8	11	8	15
Nontemplated Nucleotide Additions Distinguish the Small RNA Composition in Cells from Exosomes	Koppers-Lalic, Danijela; Hackenberg, Michael; Bijnsdorp, Irene V.; van Eijndhoven, Monique A. J.; Sadek, Payman; Sie, Daud; Zini, Nicoletta; Middeldorp, Jaap M.; Ylstra, Bauke; de Menezes, Renee X.; Wuerdinger, Thomas; Meijer, Gerrit A.; Pegtel, D. Michiel	CELL REPORTS	2014	10.1016/j.celrep.2014.08.027	80	20	0	0	0	0	0	0	0	1	30	49
MicroRNA-Containing T-Regulatory-Cell-Derived Exosomes Suppress Pathogenic T Helper 1 Cells	Okoye, Isobel S.; Coomes, Stephanie M.; Pelly, Victoria S.; Czieso, Stephanie; Papayannopoulos, Venizelos; Tolmachova, Tanya; Seabra, Miguel C.; Wilson, Mark S.	IMMUNITY	2014	10.1016/j.immuni.2014.05.019	80	20	0	0	0	0	0	0	0	7	40	33
Exosomes from breast cancer cells can convert adipose tissue-derived mesenchymal stem cells into myofibroblast-like cells	Cho, Jung Ah; Park, Ho; Lim, Eun Hye; Lee, Kyo Won	INTERNATIONAL JOURNAL OF ONCOLOGY	2012	10.3892/ijo.2011.1193	80	13.33	0	0	0	0	0	14	10	17	20	19
The Role of Placental Exosomes in Reproduction	Mincheva-Nilsson, Lucia; Baranov, Vladimir	AMERICAN JOURNAL OF REPRODUCTIVE IMMUNOLOGY	2010	10.1111/j.1600-0897.2010.00822.x	80	10	0	0	0	1	11	13	11	18	9	16
Exosome-mediated delivery of siRNA in vitro and in vivo	El-Andaloussi, Samir; Lee, Yi; Lakhal-Littleton, Samira; Li, Jinghuan; Seow, Yiqi; Gardiner, Chris; Alvarez-Erviti, Lydia; Sargent, Ian L.; Wood, Matthew J. A.	NATURE PROTOCOLS	2012	10.1038/nprot.2012.131	79	13.17	0	0	0	0	0	0	8	18	28	25
Cardiomyocyte progenitor cell-derived exosomes stimulate migration of endothelial cells	Vrijsen, K. R.; Sluijter, J. P. G.; Schuchardt, M. W. L.; van Balkom, B. W. M.; Noort, W. A.; Chamuleau, S. A. J.; Doevendans, P. A. F. M.	JOURNAL OF CELLULAR AND MOLECULAR MEDICINE	2010	10.1111/j.1582-4934.2010.01081.x	79	9.88	0	0	0	2	3	13	10	11	20	20
The role of exosomes in the processing of proteins associated with neurodegenerative diseases	Vella, Laura J.; Sharples, Robyn A.; Nisbet, Rebecca M.; Cappai, Roberto; Hill, Andrew F.	EUROPEAN BIOPHYSICS JOURNAL WITH BIOPHYSICS LETTERS	2008	10.1007/s00249-007-0246-z	79	7.9	0	0	8	3	9	15	7	13	16	8
RNA decay machines: The exosome	Chlebowski, Aleksander; Lubas, Michal; Jensen, Torben Heick; Dziembowski, Andrzej	BIOCHIMICA ET BIOPHYSICA ACTA-GENE REGULATORY MECHANISMS	2013	10.1016/j.bbagrm.2013.01.006	78	15.6	0	0	0	0	0	0	10	19	27	22
Toward tailored exosomes: The exosomal tetraspanin web contributes to target cell selection	Rana, Sanyukta; Yue, Shijing; Stadel, Daniela; Zoeller, Margot	INTERNATIONAL JOURNAL OF BIOCHEMISTRY & CELL BIOLOGY	2012	10.1016/j.biocel.2012.06.018	78	13	0	0	0	0	0	1	12	18	25	20
Exosomes from marrow stromal cells expressing miR-146b inhibit glioma growth	Katakowski, Mark; Buller, Ben; Zheng, Xuguang; Lu, Yong; Rogers, Thomas; Osobamiro, Oyinkansola; Shu, Wayne; Jiang, Feng; Chopp, Michael	CANCER LETTERS	2013	10.1016/j.canlet.2013.02.019	77	15.4	0	0	0	0	0	0	4	21	19	32
Proteomic analysis of urinary exosomes from patients of early IgA nephropathy and thin basement membrane nephropathy	Moon, Pyong-Gon; Lee, Jeong-Eun; You, Sungyong; Kim, Taek-Kyun; Cho, Ji-Hoon; Kim, In-San; Kwon, Tae-Hwan; Kim, Chan-Duck; Park, Sun-Hee; Hwang, Daehee; Kim, Yong-Lim; Baek, Moon-Chang	PROTEOMICS	2011	10.1002/pmic.201000443	77	11	0	0	0	0	0	11	20	15	16	15
T cell-induced secretion of MHC class II-peptide complexes on B cell exosomes	Muntasell, Aura; Berger, Adam C.; Roche, Paul A.	EMBO JOURNAL	2007	10.1038/sj.emboj.7601842	77	7	0	5	9	6	8	6	9	9	10	15
Crystal structure of an RNA-bound 11-subunit eukaryotic exosome complex	Makino, Debora Lika; Baumgaertner, Marc; Conti, Elena	NATURE	2013	10.1038/nature11870	76	15.2	0	0	0	0	0	0	21	23	16	16
Protein Targeting to Exosomes/Microvesicles by Plasma Membrane Anchors	Shen, Beiyi; Wu, Ning; Yang, Jr-Ming; Gould, Stephen J.	JOURNAL OF BIOLOGICAL CHEMISTRY	2011	10.1074/jbc.M110.208660	76	10.86	0	0	0	0	3	9	14	14	14	22
Leishmania Exosomes Modulate Innate and Adaptive Immune Responses through Effects on Monocytes and Dendritic Cells	Silverman, Judith Maxwell; Clos, Joachim; Horakova, Eva; Wang, Adele Y.; Wiesgigl, Martina; Kelly, Isabelle; Lynn, Miriam A.; McMaster, W. Robert; Foster, Leonard J.; Levings, Megan K.; Reiner, Neil E.	JOURNAL OF IMMUNOLOGY	2010	10.4049/jimmunol.1000541	76	9.5	0	0	0	0	7	12	9	14	20	14
Activated T cells recruit exosomes secreted by dendritic cells via LFA-1	Nolte-'t Hoen, Esther N. M.; Buschow, Sonja I.; Anderton, Stephen M.; Stoorvogel, Willem; Wauben, Marca H. M.	BLOOD	2009	10.1182/blood-2008-08-174094	76	8.44	0	0	4	6	7	6	13	11	13	16
Evidence for secretion of Cu,Zn superoxide dismutase via exosomes from a cell model of amyotrophic lateral sclerosis	Gomes, Catarina; Keller, Sascha; Altevogt, Peter; Costa, Julia	NEUROSCIENCE LETTERS	2007	10.1016/j.neulet.2007.09.024	76	6.91	0	1	0	4	2	7	17	12	13	20
Exosomes secreted by nematode parasites transfer small RNAs to mammalian cells and modulate innate immunity	Buck, Amy H.; Coakley, Gillian; Simbari, Fabio; McSorley, Henry J.; Quintana, Juan F.; Le Bihan, Thierry; Kumar, Sujai; Abreu-Goodger, Cei; Lear, Marissa; Harcus, Yvonne; Ceroni, Alessandro; Babayan, Simon A.; Blaxter, Mark; Ivens, Alasdair; Maizels, Rick M.	NATURE COMMUNICATIONS	2014	10.1038/ncomms6488	75	18.75	0	0	0	0	0	0	0	0	32	43
MiR-133b Promotes Neural Plasticity and Functional Recovery After Treatment of Stroke with Multipotent Mesenchymal Stromal Cells in Rats Via Transfer of Exosome-Enriched Extracellular Particles	Xin, Hongqi; Li, Yi; Liu, Zhongwu; Wang, Xinli; Shang, Xia; Cui, Yisheng; Zhang, Zheng Gang; Chopp, Michael	STEM CELLS	2013	10.1002/stem.1409	75	15	0	0	0	0	0	0	2	9	27	36
Recent advances on the role of tumor exosomes in immunosuppression and disease progression	Filipazzi, Paola; Buerdek, Maja; Villa, Antonello; Rivoltini, Licia; Huber, Veronica	SEMINARS IN CANCER BIOLOGY	2012	10.1016/j.semcancer.2012.02.005	75	12.5	0	0	0	0	0	2	13	23	19	18
Bioinspired Exosome-Mimetic Nanovesicles for Targeted Delivery of Chemotherapeutics to Malignant Tumors	Jang, Su Chul; Kim, Oh Youn; Yoon, Chang Min; Choi, Dong-Sic; Roh, Tae-Young; Park, Jaesung; Nilsson, Jonas; Lotvall, Jan; Kim, Yoon-Keun; Gho, Yong Song	ACS NANO	2013	10.1021/nn402232g	74	14.8	0	0	0	0	0	0	0	12	31	29
Intercellular Communication by Exosome-Derived microRNAs in Cancer	Hannafon, Bethany N.; Ding, Wei-Qun	INTERNATIONAL JOURNAL OF MOLECULAR SCIENCES	2013	10.3390/ijms140714240	74	14.8	0	0	0	0	0	0	3	17	29	24
Secretion of extracellular hsp90 alpha via exosomes increases cancer cell motility: a role for plasminogen activation	McCready, Jessica; Sims, Jessica D.; Chan, Doug; Jay, Daniel G.	BMC CANCER	2010	10.1186/1471-2407-10-294	74	9.25	0	0	0	2	9	9	17	14	12	11
The expression profile of C19MC microRNAs in primary human trophoblast cells and exosomes	Donker, R. B.; Mouillet, J. F.; Chu, T.; Hubel, C. A.; Stolz, D. B.; Morelli, A. E.; Sadovsky, Yoel	MOLECULAR HUMAN REPRODUCTION	2012	10.1093/molehr/gas013	73	12.17	0	0	0	0	0	1	11	23	19	18
Astrocytes Secrete Exosomes Enriched with Proapoptotic Ceramide and Prostate Apoptosis Response 4 (PAR-4) POTENTIAL MECHANISM OF APOPTOSIS INDUCTION IN ALZHEIMER DISEASE (AD)	Wang, Guanghu; Dinkins, Michael; He, Qian; Zhu, Gu; Poirier, Christophe; Campbell, Andrew; Mayer-Proschel, Margot; Bieberich, Erhard	JOURNAL OF BIOLOGICAL CHEMISTRY	2012	10.1074/jbc.M112.340513	73	12.17	0	0	0	0	0	2	21	15	11	24
RNA channelling by the archaeal exosome	Lorentzen, Esben; Dziembowski, Andrzej; Lindner, Doris; Seraphin, Bertrand; Conti, Elena	EMBO REPORTS	2007	10.1038/sj.embor.7400945	73	6.64	4	15	8	12	7	8	13	4	0	2
Comparative proteomics evaluation of plasma exosome isolation techniques and assessment of the stability of exosomes in normal human blood plasma	Kalra, Hina; Adda, Christopher G.; Liem, Michael; Ang, Ching-Seng; Mechler, Adam; Simpson, Richard J.; Hulett, Mark D.; Mathivanan, Suresh	PROTEOMICS	2013	10.1002/pmic.201300282	72	14.4	0	0	0	0	0	0	0	15	27	30
Identifying mRNA, MicroRNA and Protein Profiles of Melanoma Exosomes	Xiao, Deyi; Ohlendorf, Joanna; Chen, Yinlu; Taylor, Douglas D.; Rai, Shesh N.; Waigel, Sabine; Zacharias, Wolfgang; Hao, Hongying; McMasters, Kelly M.	PLOS ONE	2012	10.1371/journal.pone.0046874	72	12	0	0	0	0	0	0	8	16	24	23
Emerging roles of exosomes in neuron-glia communication	Fruehbeis, Carsten; Froehlich, Dominik; Kraemer-Albers, Eva-Maria	FRONTIERS IN PHYSIOLOGY	2012	10.3389/fphys.2012.00119	72	12	0	0	0	0	0	1	15	17	18	19
Molecular lipidomics of exosomes released by PC-3 prostate cancer cells	Llorente, Alicia; Skotland, Tore; Sylvanne, Tuulia; Kauhanen, Dimple; Rog, Tomasz; Orlowski, Adam; Vattulainen, Ilpo; Ekroos, Kim; Sandvig, Kirsten	BIOCHIMICA ET BIOPHYSICA ACTA-MOLECULAR AND CELL BIOLOGY OF LIPIDS	2013	10.1016/j.bbalip.2013.04.011	71	14.2	0	0	0	0	0	0	1	11	25	33
Exosome nanotechnology: An emerging paradigm shift in drug delivery Exploitation of exosome nanovesicles for systemic in vivo delivery of RNAi heralds new horizons for drug delivery across biological barriers	Lakhal, Samira; Wood, Matthew J. A.	BIOESSAYS	2011	10.1002/bies.201100076	71	10.14	0	0	0	0	0	10	14	12	22	13
Tamm-Horsfall protein and urinary exosome isolation	Fernandez-Llama, Patricia; Khositseth, Sookkasem; Gonzales, Patricia A.; Star, Robert A.; Pisitkun, Trairak; Knepper, Mark A.	KIDNEY INTERNATIONAL	2010	10.1038/ki.2009.550	71	8.88	0	0	0	3	6	7	13	16	14	12
Transfer of Growth Factor Receptor mRNA Via Exosomes Unravels the Regenerative Effect of Mesenchymal Stem Cells	Tomasoni, Susanna; Longaretti, Lorena; Rota, Cinzia; Morigi, Marina; Conti, Sara; Gotti, Elisa; Capelli, Chiara; Introna, Martino; Remuzzi, Giuseppe; Benigni, Ariela	STEM CELLS AND DEVELOPMENT	2013	10.1089/scd.2012.0266	69	13.8	0	0	0	0	0	0	6	16	21	26
Sec6-dependent sorting of fungal extracellular exosomes and laccase of Cryptococcus neoformans	Panepinto, John; Komperda, Kazimierz; Frases, Susana; Park, Yoon-Dong; Djordjevic, Julianne T.; Casadevall, Arturo; Williamson, Peter R.	MOLECULAR MICROBIOLOGY	2009	10.1111/j.1365-2958.2008.06588.x	69	7.67	0	0	6	11	16	8	5	8	10	5
Enrichment of prion protein in exosomes derived from ovine cerebral spinal fluid	Vella, Laura J.; Greenwood, Deanne L. V.; Cappai, Roberto; Scheerlinck, Jean-Pierre Y.; Hill, Andrew F.	VETERINARY IMMUNOLOGY AND IMMUNOPATHOLOGY	2008	10.1016/j.vetimm.2008.04.002	69	6.9	0	0	2	6	4	15	13	6	10	11
Exosomes in human semen carry a distinctive repertoire of small non-coding RNAs with potential regulatory functions	Vojtech, Lucia; Woo, Sangsoon; Hughes, Sean; Levy, Claire; Ballweber, Lamar; Sauteraud, Renan P.; Strobl, Johanna; Westerberg, Katharine; Gottardo, Raphael; Tewari, Muneesh; Hladik, Florian	NUCLEIC ACIDS RESEARCH	2014	10.1093/nar/gku347	68	17	0	0	0	0	0	0	0	6	29	30
Exosomes: vesicular carriers for intercellular communication in neurodegenerative disorders	Schneider, Anja; Simons, Mikael	CELL AND TISSUE RESEARCH	2013	10.1007/s00441-012-1428-2	68	13.6	0	0	0	0	0	1	9	18	22	17
Mesenchymal stem cell: An efficient mass producer of exosomes for drug delivery	Yeo, Ronne Wee Yeh; Lai, Ruenn Chai; Zhang, Bin; Tan, Soon Sim; Yin, Yijun; Teh, Bao Ju; Lim, Sai Kiang	ADVANCED DRUG DELIVERY REVIEWS	2013	10.1016/j.addr.2012.07.001	68	13.6	0	0	0	0	0	0	5	14	15	33
Exosomes for targeted siRNA delivery across biological barriers	EL Andaloussi, Samir; Lakhal, Samira; Maeger, Imre; Wood, Matthew J. A.	ADVANCED DRUG DELIVERY REVIEWS	2013	10.1016/j.addr.2012.08.008	68	13.6	0	0	0	0	0	0	6	15	24	23
Transcriptome-wide Analysis of Exosome Targets	Schneider, Claudia; Kudla, Grzegorz; Wlotzka, Wiebke; Tuck, Alex; Tollervey, David	MOLECULAR CELL	2012	10.1016/j.molcel.2012.08.013	68	11.33	0	0	0	0	0	0	21	17	12	18
alpha B Crystallin Is Apically Secreted within Exosomes by Polarized Human Retinal Pigment Epithelium and Provides Neuroprotection to Adjacent Cells	Sreekumar, Parameswaran G.; Kannan, Ram; Kitamura, Mizuki; Spee, Christine; Barron, Ernesto; Ryan, Stephen J.; Hinton, David R.	PLOS ONE	2010	10.1371/journal.pone.0012578	68	8.5	0	0	0	0	2	10	7	13	14	22
Innovation in detection of microparticles and exosomes	van der Pol, E.; Coumans, F.; Varga, Z.; Krumrey, M.; Nieuwland, R.	JOURNAL OF THROMBOSIS AND HAEMOSTASIS	2013	10.1111/jth.12254	67	13.4	0	0	0	0	0	0	1	12	29	23
Heparanase Regulates Secretion, Composition, and Function of Tumor Cell-derived Exosomes	Thompson, Camilla A.; Purushothaman, Anurag; Ramani, Vishnu C.; Vlodavsky, Israel; Sanderson, Ralph D.	JOURNAL OF BIOLOGICAL CHEMISTRY	2013	10.1074/jbc.C112.444562	67	13.4	0	0	0	0	0	0	4	18	20	25
TGF-beta 1-Containing Exosomes from Injured Epithelial Cells Activate Fibroblasts to Initiate Tissue Regenerative Responses and Fibrosis	Borges, Fernanda T.; Melo, Sonia A.; Oezdemir, Berna C.; Kato, Noritoshi; Revuelta, Ignacio; Miller, Caroline A.; Gattone, Vincent H., II; LeBleu, Valerie S.; Kalluri, Raghu	JOURNAL OF THE AMERICAN SOCIETY OF NEPHROLOGY	2013	10.1681/ASN.2012101031	67	13.4	0	0	0	0	0	0	7	17	16	27
Claudin-containing exosomes in the peripheral circulation of women with ovarian cancer	Li, Jianghong; Sherman-Baust, Cheryl A.; Tsai-Turton, Miyun; Bristow, Robert E.; Roden, Richard B.; Morin, Patrice J.	BMC CANCER	2009	10.1186/1471-2407-9-244	67	7.44	0	0	0	6	9	5	10	9	15	13
Two Distinct Populations of Exosomes Are Released from LIM1863 Colon Carcinoma Cell-derived Organoids	Tauro, Bow J.; Greening, David W.; Mathias, Rommel A.; Mathivanan, Suresh; Ji, Hong; Simpson, Richard J.	MOLECULAR & CELLULAR PROTEOMICS	2013	10.1074/mcp.M112.021303	66	13.2	0	0	0	0	0	0	6	14	21	25
P2X7 Receptor-Stimulated Secretion of MHC Class II-Containing Exosomes Requires the ASC/NLRP3 Inflammasome but Is Independent of Caspase-1	Qu, Yan; Ramachandra, Lakshmi; Mohr, Susanne; Franchi, Luigi; Harding, Clifford V.; Nunez, Gabriel; Dubyak, George R.	JOURNAL OF IMMUNOLOGY	2009	10.4049/jimmunol.0802968	66	7.33	0	0	1	8	11	7	10	9	13	7
C1D and hMtr4p associate with the human exosome subunit PM/Scl-100 and are involved in pre-rRNA processing	Schilders, Geurt; van Dijk, Erwin; Pruijn, Ger J. M.	NUCLEIC ACIDS RESEARCH	2007	10.1093/nar/gkm082	66	6	2	9	4	8	9	8	13	4	5	4
Role of exosomes/microvesicles in the nervous system and use in emerging therapies	Lai, Charles Pin-Kuang; Breakefield, Xandra Owen	FRONTIERS IN PHYSIOLOGY	2012	10.3389/fphys.2012.00228	65	10.83	0	0	0	0	0	1	15	15	17	17
Antisense RNA polymerase II divergent transcripts are P-TEFb dependent and substrates for the RNA exosome	Flynn, Ryan A.; Almada, Albert E.; Zamudio, Jesse R.; Sharp, Phillip A.	PROCEEDINGS OF THE NATIONAL ACADEMY OF SCIENCES OF THE UNITED STATES OF AMERICA	2011	10.1073/pnas.1106630108	65	9.29	0	0	0	0	1	6	17	6	23	12
Statins Promote the Degradation of Extracellular Amyloid beta-Peptide by Microglia via Stimulation of Exosome-associated Insulin-degrading Enzyme (IDE) Secretion	Tamboli, Irfan Y.; Barth, Esther; Christian, Leonie; Siepmann, Martin; Kumar, Sathish; Singh, Sandesh; Tolksdorf, Karen; Heneka, Michael T.; Luetjohann, Dieter; Wunderlich, Patrick; Walter, Jochen	JOURNAL OF BIOLOGICAL CHEMISTRY	2010	10.1074/jbc.M110.149468	65	8.12	0	0	0	0	6	18	9	11	9	12
Contribution of MyD88 to the Tumor Exosome-Mediated Induction of Myeloid Derived Suppressor Cells	Liu, Yuelong; Xiang, Xiaoyu; Zhuang, Xiaoying; Zhang, Shuangyin; Liu, Cunren; Cheng, Ziqiang; Michalek, Sue; Grizzle, William; Zhang, Huang-Ge	AMERICAN JOURNAL OF PATHOLOGY	2010	10.2353/ajpath.2010.090777	65	8.12	0	0	0	1	8	5	11	12	18	10
Dendritic Cells Release HLA-B-Associated Transcript-3 Positive Exosomes to Regulate Natural Killer Function	Simhadri, Venkateswara Rao; Reiners, Katrin S.; Hansen, Hinrich P.; Topolar, Daniela; Simhadri, Vijaya Lakshmi; Nohroudi, Klaus; Kufer, Thomas A.; Engert, Andreas; von Strandmann, Elke Pogge	PLOS ONE	2008	10.1371/journal.pone.0003377	65	6.5	0	0	3	4	8	10	11	15	7	7
Architecture of the yeast Rrp44-exosome complex suggests routes of RNA recruitment for 3 ' end processing	Wang, Hong-Wei; Wang, Jianjun; Ding, Fang; Callahan, Kevin; Bratkowski, Matthew A.; Butler, J. Scott; Nogales, Eva; Ke, Ailong	PROCEEDINGS OF THE NATIONAL ACADEMY OF SCIENCES OF THE UNITED STATES OF AMERICA	2007	10.1073/pnas.0705526104	65	5.91	0	10	11	10	4	7	14	5	0	4
Exosomes and Cardiac Repair After Myocardial Infarction	Sahoo, Susmita; Losordo, Douglas W.	CIRCULATION RESEARCH	2014	10.1161/CIRCRESAHA.114.300639	64	16	0	0	0	0	0	0	0	10	29	25
Exosomes Derived from Hypoxic Leukemia Cells Enhance Tube Formation in Endothelial Cells	Tadokoro, Hiroko; Umezu, Tomohiro; Ohyashiki, Kazuma; Hirano, Toshihiko; Ohyashiki, Junko H.	JOURNAL OF BIOLOGICAL CHEMISTRY	2013	10.1074/jbc.M113.480822	64	12.8	0	0	0	0	0	0	1	16	27	19
Cardiac progenitor-derived exosomes protect ischemic myocardium from acute ischemia/reperfusion injury	Chen, Lijuan; Wang, Yingjie; Pan, Yaohua; Zhang, Lan; Shen, Chengxing; Qin, Gangjian; Ashraf, Muhammad; Weintraub, Neal; Ma, Genshan; Tang, Yaoliang	BIOCHEMICAL AND BIOPHYSICAL RESEARCH COMMUNICATIONS	2013	10.1016/j.bbrc.2013.01.015	64	12.8	0	0	0	0	0	0	1	14	27	22
Survivin is released from cancer cells via exosomes	Khan, Salma; Jutzy, Jessica M. S.; Aspe, Jonathan R.; McGregor, Dalmor W.; Neidigh, Jonathan W.; Wall, Nathan R.	APOPTOSIS	2011	10.1007/s10495-010-0534-4	64	9.14	0	0	0	0	2	10	9	16	14	13
HIV and Mature Dendritic Cells: Trojan Exosomes Riding the Trojan Horse?	Izquierdo-Useros, Nuria; Naranjo-Gomez, Mar; Erkizia, Itziar; Carmen Puertas, Maria; Borras, Francesc E.; Blanco, Julia; Martinez-Picado, Javier	PLOS PATHOGENS	2010	10.1371/journal.ppat.1000740	64	8	0	0	0	0	11	15	7	10	11	10
Proteomics of MUC1-containing lipid rafts from plasma membranes and exosomes of human breast carcinoma cells MCF-7	Staubach, Simon; Razawi, Hanieh; Hanisch, Franz-Georg	PROTEOMICS	2009	10.1002/pmic.200800793	64	7.11	0	0	0	9	12	17	4	5	7	10
Exosome-like vesicles with dipeptidyl peptidase IV in human saliva	Ogawa, Yuko; Kanai-Azuma, Masami; Akimoto, Yoshihiro; Kawakami, Hayato; Yanoshita, Ryohel	BIOLOGICAL & PHARMACEUTICAL BULLETIN	2008	10.1248/bpb.31.1059	64	6.4	0	0	5	7	10	3	11	4	10	12
Exosomes A Novel Pathway of Local and Distant Intercellular Communication that Facilitates the Growth and Metastasis of Neoplastic Lesions	Zhang, Huang-Ge; Grizzlet, William E.	AMERICAN JOURNAL OF PATHOLOGY	2014	10.1016/j.ajpath.2013.09.027	63	15.75	0	0	0	0	0	0	0	10	22	30
Exosomes secreted from human colorectal cancer cell lines contain mRNAs, microRNAs and natural antisense RNAs, that can transfer into the human hepatoma HepG2 and lung cancer A549 cell lines	Chiba, Mitsuru; Kimura, Misako; Asari, Saya	ONCOLOGY REPORTS	2012	10.3892/or.2012.1967	63	10.5	0	0	0	0	0	1	4	20	16	21
Mechanism of Evenness Interrupted (Evi)-Exosome Release at Synaptic Boutons	Koles, Kate; Nunnari, John; Korkut, Ceren; Barria, Romina; Brewer, Cassandra; Li, Yihang; Leszyk, John; Zhang, Bing; Budnik, Vivian	JOURNAL OF BIOLOGICAL CHEMISTRY	2012	10.1074/jbc.M112.342667	63	10.5	0	0	0	0	0	3	19	15	9	17
Exosomes released by K562 chronic myeloid leukemia cells promote angiogenesis in a src-dependent fashion	Mineo, Marco; Garfield, Susan H.; Taverna, Simona; Flugy, Anna; De Leo, Giacomo; Alessandro, Riccardo; Kohn, Elise C.	ANGIOGENESIS	2012	10.1007/s10456-011-9241-1	63	10.5	0	0	0	0	0	5	11	7	14	25
Thymus exosomes-like particles induce regulatory T cells	Wang, Gui-Jun; Liu, Yuelong; Qin, Aijian; Shah, Spandan V.; Deng, Zhong-bin; Xiang, Xiaoyu; Cheng, Ziqiang; Liu, Cunren; Wang, Jianhua; Zhang, Liming; Grizzle, William E.; Zhang, Huang-Ge	JOURNAL OF IMMUNOLOGY	2008		63	6.3	0	0	4	9	8	6	11	9	7	8
Endometrial Exosomes/Microvesicles in the Uterine Microenvironment: A New Paradigm for Embryo-Endometrial Cross Talk at Implantation	Ng, York Hunt; Rome, Sophie; Jalabert, Audrey; Forterre, Alexis; Singh, Harmeet; Hincks, Cassandra L.; Salamonsen, Lois A.	PLOS ONE	2013	10.1371/journal.pone.0058502	62	12.4	0	0	0	0	0	0	2	13	18	25
Therapeutic Effect of Exosomes From Indoleamine 2,3-Dioxygenase-Positive Dendritic Cells in Collagen-Induced Arthritis and Delayed-Type Hypersensitivity Disease Models	Bianco, Nicole R.; Kim, Seon Hee; Ruffner, Melanie A.; Robbins, Paul D.	ARTHRITIS AND RHEUMATISM	2009	10.1002/art.24229	62	6.89	0	0	4	8	12	9	7	9	4	9
A comprehensive overview of exosomes as drug delivery vehicles - Endogenous nanocarriers for targeted cancer therapy	Johnsen, Kasper Bendix; Gudbergsson, Johann Mar; Skov, Martin Najbjerg; Pilgaard, Linda; Moos, Torben; Duroux, Meg	BIOCHIMICA ET BIOPHYSICA ACTA-REVIEWS ON CANCER	2014	10.1016/j.bbcan.2014.04.005	61	15.25	0	0	0	0	0	0	0	3	18	36
Exosomes: the future of biomarkers in medicine	Properzi, Francesca; Logozzi, Mariantonia; Fais, Stefano	BIOMARKERS IN MEDICINE	2013	10.2217/bmm.13.63	61	12.2	0	0	0	0	0	0	0	7	25	27
Exosomes: New players in cell-cell communication	Bang, Claudia; Thum, Thomas	INTERNATIONAL JOURNAL OF BIOCHEMISTRY & CELL BIOLOGY	2012	10.1016/j.biocel.2012.08.007	61	10.17	0	0	0	0	0	1	13	14	14	19
Exosome removal as a therapeutic adjuvant in cancer	Marleau, Annette M.; Chen, Chien-Shing; Joyce, James A.; Tullis, Richard H.	JOURNAL OF TRANSLATIONAL MEDICINE	2012	10.1186/1479-5876-10-134	61	10.17	0	0	0	0	0	1	11	10	16	23
Anticancer Drugs Cause Release of Exosomes with Heat Shock Proteins from Human Hepatocellular Carcinoma Cells That Elicit Effective Natural Killer Cell Antitumor Responses in Vitro	Lv, Li-Hong; Wan, Yun-Le; Lin, Yan; Zhang, Wei; Yang, Mei; Li, Guo-Lin; Lin, Hao-Ming; Shang, Chang-Zhen; Chen, Ya-Jin; Min, Jun	JOURNAL OF BIOLOGICAL CHEMISTRY	2012	10.1074/jbc.M112.340588	61	10.17	0	0	0	0	0	2	13	17	15	14
Inhibition of Myelin Membrane Sheath Formation by Oligodendrocyte-derived Exosome-like Vesicles	Bakhti, Mostafa; Winter, Christine; Simons, Mikael	JOURNAL OF BIOLOGICAL CHEMISTRY	2011	10.1074/jbc.M110.190009	61	8.71	0	0	0	0	6	9	10	12	12	12
Exosomes Derived from M-Bovis BCG Infected Macrophages Activate Antigen-Specific CD4(+) and CD8(+) T Cells In Vitro and In Vivo	Giri, Pramod K.; Schorey, Jeffrey S.	PLOS ONE	2008	10.1371/journal.pone.0002461	61	6.1	0	1	5	3	8	8	11	6	10	9
Mutations in the RNA exosome component gene EXOSC3 cause pontocerebellar hypoplasia and spinal motor neuron degeneration	Wan, Jijun; Yourshaw, Michael; Mamsa, Hafsa; Rudnik-Schoeneborn, Sabine; Menezes, Manoj P.; Hong, Ji Eun; Leong, Derek W.; Senderek, Jan; Salman, Michael S.; Chitayat, David; Seeman, Pavel; von Moers, Arpad; Graul-Neumann, Luitgard; Kornberg, Andrew J.; Castro-Gago, Manuel; Sobrido, Maria-Jesus; Sanefuji, Masafumi; Shieh, Perry B.; Salamon, Noriko; Kim, Ronald C.; Vinters, Harry V.; Chen, Zugen; …	NATURE GENETICS	2012	10.1038/ng.2254	60	10	0	0	0	0	0	5	16	20	7	12
Exosomes and the kidney: prospects for diagnosis and therapy of renal diseases	van Balkom, Bas W. M.; Pisitkun, Trairak; Verhaar, Marianne C.; Knepper, Mark A.	KIDNEY INTERNATIONAL	2011	10.1038/ki.2011.292	60	8.57	0	0	0	0	1	7	16	13	12	11
Enabling a robust scalable manufacturing process for therapeutic exosomes through oncogenic immortalization of human ESC-derived MSCs	Chen, Tian Sheng; Arslan, Fatih; Yin, Yijun; Tan, Soon Sim; Lai, Ruenn Chai; Choo, Andre Boon Hwa; Padmanabhan, Jayanthi; Lee, Chuen Neng; de Kleijn, Dominique P. V.; Lim, Sai Kiang	JOURNAL OF TRANSLATIONAL MEDICINE	2011	10.1186/1479-5876-9-47	60	8.57	0	0	0	0	1	6	11	12	8	21
The Roles of Tumor-Derived Exosomes in Cancer Pathogenesis	Yang, Chenjie; Robbins, Paul D.	CLINICAL & DEVELOPMENTAL IMMUNOLOGY	2011	10.1155/2011/842849	60	8.57	0	0	0	0	0	1	21	11	14	12
Galectin-5 is bound onto the surface of rat reticulocyte exosomes and modulates vesicle uptake by macrophages	Barres, Celine; Blanc, Lionel; Bette-Bobillo, Pascale; Andre, Sabine; Mamoun, Robert; Gabius, Hans-Joachim; Vidal, Michel	BLOOD	2010	10.1182/blood-2009-07-231449	60	7.5	0	0	0	3	7	7	7	11	14	11
Antigen-loaded exosomes alone induce Th1-type memory through a B cell-dependent mechanism	Qazi, Khaleda Rahman; Gehrmann, Ulf; Jordo, Emilie Domange; Karlsson, Mikael C. I.; Gabrielsson, Susanne	BLOOD	2009	10.1182/blood-2008-04-153536	60	6.67	0	0	3	2	6	5	13	10	10	11
Evidence for core exosome independent function of the nuclear exoribonuclease Rrp6p	Callahan, Kevin P.; Butler, J. Scott	NUCLEIC ACIDS RESEARCH	2008	10.1093/nar/gkn743	60	6	0	0	4	11	9	11	10	8	4	3
Exosomes from Drug-Resistant Breast Cancer Cells Transmit Chemoresistance by a Horizontal Transfer of MicroRNAs	Chen, Wei-xian; Liu, Xue-min; Lv, Meng-meng; Chen, Lin; Zhao, Jian-hua; Zhong, Shan-liang; Ji, Ming-hua; Hu, Qing; Luo, Zhou; Wu, Jian-zhong; Tang, Jin-hai	PLOS ONE	2014	10.1371/journal.pone.0095240	59	14.75	0	0	0	0	0	0	0	3	24	32
Exosomes for drug delivery - a novel application for the mesenchymal stem cell	Lai, Ruenn Chai; Yeo, Ronne Wee Yeh; Tan, Kok Hian; Lim, Sai Kiang	BIOTECHNOLOGY ADVANCES	2013	10.1016/j.biotechadv.2012.08.008	59	11.8	0	0	0	0	0	0	4	12	25	17
Human adipose tissue-derived mesenchymal stem cells secrete functional neprilysin-bound exosomes	Katsuda, Takeshi; Tsuchiya, Reiko; Kosaka, Nobuyoshi; Yoshioka, Yusuke; Takagaki, Kentaro; Oki, Katsuyuki; Takeshita, Fumitaka; Sakai, Yasuyuki; Kuroda, Masahiko; Ochiya, Takahiro	SCIENTIFIC REPORTS	2013	10.1038/srep01197	59	11.8	0	0	0	0	0	0	6	15	12	26
Profiling of microRNAs in exosomes released from PC-3 prostate cancer cells	Hessvik, Nina Pettersen; Phuyal, Santosh; Brech, Andreas; Sandvig, Kirsten; Llorente, Alicia	BIOCHIMICA ET BIOPHYSICA ACTA-GENE REGULATORY MECHANISMS	2012	10.1016/j.bbagrm.2012.08.016	59	9.83	0	0	0	0	0	0	6	10	21	21
LMP1 association with CD63 in endosomes and secretion via exosomes limits constitutive NF-kappa B activation	Verweij, Frederik J.; van Eijndhoven, Monique A. J.; Hopmans, Erik S.; Vendrig, Tineke; Wurdinger, Tom; Cahir-McFarland, Ellen; Kieff, Elliott; Geerts, Dirk; van der Kant, Rik; Neefjes, Jacques; Middeldorp, Jaap M.; Pegtel, D. Michiel	EMBO JOURNAL	2011	10.1038/emboj.2011.123	59	8.43	0	0	0	0	2	4	16	13	12	12
MHC class II-associated proteins in B-cell exosomes and potential functional implications for exosome biogenesis	Buschow, Sonja I.; van Balkom, Bas W. M.; Aalberts, Marian; Heck, Albert J. R.; Wauben, Marca; Stoorvogel, Willem	IMMUNOLOGY AND CELL BIOLOGY	2010	10.1038/icb.2010.64	59	7.38	0	0	0	0	4	5	11	10	13	16
Dis3-like 1: a novel exoribonuclease associated with the human exosome	Staals, Raymond H. J.; Bronkhorst, Alfred W.; Schilders, Geurt; Slomovic, Shimyn; Schuster, Gadi; Heck, Albert J. R.; Raijmakers, Reinout; Pruijn, Ger J. M.	EMBO JOURNAL	2010	10.1038/emboj.2010.122	59	7.38	0	0	0	3	11	10	16	8	6	5
TRAMP Complex Enhances RNA Degradation by the Nuclear Exosome Component Rrp6	Callahan, Kevin P.; Butler, J. Scott	JOURNAL OF BIOLOGICAL CHEMISTRY	2010	10.1074/jbc.M109.058396	59	7.38	0	0	0	3	16	17	12	4	5	2
Secretion of Active Membrane Type 1 Matrix Metalloproteinase (MMP-14) Into Extracellular Space in Microvesicular Exosomes	Hakulinen, Juha; Sankkila, Lotta; Sugiyama, Nami; Lehti, Kaisa; Keski-Oja, Jorma	JOURNAL OF CELLULAR BIOCHEMISTRY	2008	10.1002/jcb.21923	59	5.9	0	0	2	6	0	7	10	9	10	15
Delivery of Functional Anti-miR-9 by Mesenchymal Stem Cell-derived Exosomes to Glioblastoma Multiforme Cells Conferred Chemosensitivity	Munoz, Jessian L.; Bliss, Sarah A.; Greco, Steven J.; Ramkissoon, Shakti H.; Ligon, Keith L.; Rameshwar, Pranela	MOLECULAR THERAPY-NUCLEIC ACIDS	2013	10.1038/mtna.2013.60	58	11.6	0	0	0	0	0	0	1	13	17	27
microRNAs Derived from Circulating Exosomes as Noninvasive Biomarkers for Screening and Diagnosing Lung Cancer	Cazzoli, Riccardo; Buttitta, Fiamma; Di Nicola, Marta; Malatesta, Sara; Marchetti, Antonio; Rom, William N.; Pass, Harvey I.	JOURNAL OF THORACIC ONCOLOGY	2013	10.1097/JTO.0b013e318299ac32	58	11.6	0	0	0	0	0	0	0	11	22	25
Immune modulation of T-cell and NK (natural killer) cell activities by TEXs (tumour-derived exosomes)	Whiteside, Theresa L.	BIOCHEMICAL SOCIETY TRANSACTIONS	2013	10.1042/BST20120265	58	11.6	0	0	0	0	0	0	5	13	20	20
The Exosome Regulates Circadian Gene Expression in a Posttranscriptional Negative Feedback Loop	Guo, Jinhu; Cheng, Ping; Yuan, Haiyan; Liu, Yi	CELL	2009	10.1016/j.cell.2009.06.043	58	6.44	0	0	1	8	11	9	8	7	6	8
Exosomes from bronchoalveolar fluid of tolerized mice prevent allergic reaction	Prado, Noela; Marazuela, Eva G.; Segura, Elodie; Fernandez-Garcia, Hector; Villalba, Mayte; Thery, Clotilde; Rodriguez, Rosalia; Batanero, Eva	JOURNAL OF IMMUNOLOGY	2008		58	5.8	0	0	3	7	6	5	9	11	5	12
Antigen presentation by exosomes released from peptide-pulsed dendritic cells is not suppressed by the presence of active CTL	Luketic, Lea; Delanghe, Jordan; Sobol, Paul T.; Yang, Pingchang; Frotten, Erin; Mossman, Karen L.; Gauldie, Jack; Bramson, Jonathan; Wan, Yonghong	JOURNAL OF IMMUNOLOGY	2007		58	5.27	0	4	6	5	7	8	8	9	6	5
Exosomes as Intercellular Signaling Organelles Involved in Health and Disease: Basic Science and Clinical Applications	Corrado, Chiara; Raimondo, Stefania; Chiesi, Antonio; Ciccia, Francesco; De Leo, Giacomo; Alessandro, Riccardo	INTERNATIONAL JOURNAL OF MOLECULAR SCIENCES	2013	10.3390/ijms14035338	57	11.4	0	0	0	0	0	0	6	18	15	18
Altered microRNA profiles in bronchoalveolar lavage fluid exosomes in asthmatic patients	Levanen, Bettina; Bhakta, Nirav R.; Paredes, Patricia Torregrosa; Barbeau, Rebecca; Hiltbrunner, Stefanie; Pollack, Joshua L.; Skold, C. Magnus; Svartengren, Magnus; Grunewald, Johan; Gabrielsson, Susanne; Eklund, Anders; Larsson, Britt-Marie; Woodruff, Prescott G.; Erle, David J.; Wheelock, Asa M.	JOURNAL OF ALLERGY AND CLINICAL IMMUNOLOGY	2013	10.1016/j.jaci.2012.11.039	57	11.4	0	0	0	0	0	0	7	12	18	19
Proteomic Analysis of Exosomes from Mutant KRAS Colon Cancer Cells Identifies Intercellular Transfer of Mutant KRAS	Beckler, Michelle Demory; Higginbotham, James N.; Franklin, Jeffrey L.; Ham, Amy-Joan; Halvey, Patrick J.; Imasuen, Imade E.; Whitwell, Corbin; Li, Ming; Liebler, Daniel C.; Coffey, Robert J.	MOLECULAR & CELLULAR PROTEOMICS	2013	10.1074/mcp.M112.022806	57	11.4	0	0	0	0	0	0	7	8	30	12
Exosomes from ovarian cancer cells induce adipose tissue-derived mesenchymal stem cells to acquire the physical and functional characteristics of tumor-supporting myofibroblasts	Cho, Jung Ah; Park, Ho; Lim, Eun Hye; Kim, Kye Hyun; Choi, Joong Sub; Lee, Jung Hoon; Shin, Jae Wook; Lee, Kyo Won	GYNECOLOGIC ONCOLOGY	2011	10.1016/j.ygyno.2011.08.005	57	8.14	0	0	0	0	0	8	10	12	14	13
The Nuclear Poly(A)-Binding Protein Interacts with the Exosome to Promote Synthesis of Noncoding Small Nucleolar RNAs	Lemay, Jean-Francois; D'Amours, Annie; Lemieux, Caroline; Lackner, Daniel H.; St-Sauveur, Valerie G.; Baehler, Juerg; Bachand, Francois	MOLECULAR CELL	2010	10.1016/j.molcel.2009.12.019	57	7.12	0	0	0	9	8	11	14	6	5	4
Adipose Tissue Exosome-Like Vesicles Mediate Activation of Macrophage-Induced Insulin Resistance	Deng, Zhong-bin; Poliakov, Anton; Hardy, Robert W.; Clements, Ronald; Liu, Cunren; Liu, Yuelong; Wang, Jianhua; Xiang, Xiaoyu; Zhang, Shuangqin; Zhuang, Xiaoying; Shah, Spandan V.; Sun, Dongmei; Michalek, Sue; Grizzle, William E.; Garvey, Timothy; Mobley, Jim; Zhang, Huang-Ge	DIABETES	2009	10.2337/db09-0216	57	6.33	0	0	0	1	4	4	6	12	21	9
Proteomic profiling of human plasma exosomes identifies PPAR gamma as an exosome-associated protein	Looze, Christopher; Yui, David; Leung, Lester; Ingham, Matthew; Kaler, Maryann; Yao, Xianglan; Wu, Wells W.; Shen, Rong-Fong; Daniels, Mathew P.; Levine, Stewart J.	BIOCHEMICAL AND BIOPHYSICAL RESEARCH COMMUNICATIONS	2009	10.1016/j.bbrc.2008.11.050	57	6.33	0	0	2	7	5	6	9	5	13	10
Mesenchymal Stem Cells Secrete Immunologically Active Exosomes	Zhang, Bin; Yin, Yijun; Lai, Ruenn Chai; Tan, Soon Sim; Choo, Andre Boon Hwa; Lim, Sai Kiang	STEM CELLS AND DEVELOPMENT	2014	10.1089/scd.2013.0479	56	14	0	0	0	0	0	0	0	8	16	32
A small noncoding RNA signature found in exosomes of GBM patient serum as a diagnostic tool	Manterola, Lorea; Guruceaga, Elizabeth; Gallego Perez-Larraya, Jaime; Gonzalez-Huarriz, Marisol; Jauregui, Patricia; Tejada, Sonia; Diez-Valle, Ricardo; Segura, Victor; Sampron, Nicolas; Barrena, Cristina; Ruiz, Irune; Agirre, Amaia; Ayuso, Angel; Rodriguez, Javier; Gonzalez, Alvaro; Xipell, Enric; Matheu, Ander; Lopez de Munain, Adolfo; Tunon, Teresa; Zazpe, Idoya; Garcia-Foncillas, Jesus; Paris…	NEURO-ONCOLOGY	2014	10.1093/neuonc/not218	56	14	0	0	0	0	0	0	0	11	20	24
Exosomes Derived from HIV-1-infected Cells Contain Trans-activation Response Element RNA	Narayanan, Aarthi; Iordanskiy, Sergey; Das, Ravi; Van Duyne, Rachel; Santos, Steven; Jaworski, Elizabeth; Guendel, Irene; Sampey, Gavin; Dalby, Elizabeth; Iglesias-Ussel, Maria; Popratiloff, Anastas; Hakami, Ramin; Kehn-Hall, Kylene; Young, Mary; Subra, Caroline; Gilbert, Caroline; Bailey, Charles; Romerio, Fabio; Kashanchi, Fatah	JOURNAL OF BIOLOGICAL CHEMISTRY	2013	10.1074/jbc.M112.438895	56	11.2	0	0	0	0	0	0	2	15	16	23
Imaging exosome transfer from breast cancer cells to stroma at metastatic sites in orthotopic nude-mouse models	Suetsugu, Atsushi; Honma, Kimi; Saji, Shigetoyo; Moriwaki, Hisataka; Ochiya, Takahiro; Hoffman, Robert M.	ADVANCED DRUG DELIVERY REVIEWS	2013	10.1016/j.addr.2012.08.007	56	11.2	0	0	0	0	0	0	3	13	15	25
RNA Trafficking by Acute Myelogenous Leukemia Exosomes	Huan, Jianya; Hornick, Noah I.; Shurtleff, Matthew J.; Skinner, Amy M.; Goloviznina, Natalya A.; Roberts, Charles T., Jr.; Kurre, Peter	CANCER RESEARCH	2013	10.1158/0008-5472.CAN-12-2184	56	11.2	0	0	0	0	0	0	5	11	16	24
Execution of the meiotic noncoding RNA expression program and the onset of gametogenesis in yeast require the conserved exosome subunit Rrp6	Lardenois, Aurelie; Liu, Yuchen; Walther, Thomas; Chalmel, Frederic; Evrard, Bertrand; Granovskaia, Marina; Chu, Angela; Davis, Ronald W.; Steinmetz, Lars M.; Primig, Michael	PROCEEDINGS OF THE NATIONAL ACADEMY OF SCIENCES OF THE UNITED STATES OF AMERICA	2011	10.1073/pnas.1016459108	56	8	0	0	0	0	3	17	10	9	11	6
Visualization and in vivo tracking of the exosomes of murine melanoma B16-BL6 cells in mice after intravenous injection	Takahashi, Yuki; Nishikawa, Makiya; Shinotsuka, Haruka; Matsui, Yuriko; Ohara, Saori; Imai, Takafumi; Takakura, Yoshinobu	JOURNAL OF BIOTECHNOLOGY	2013	10.1016/j.jbiotec.2013.03.013	55	11	0	0	0	0	0	0	0	9	21	24
Analysis of exosome release and its prognostic value in human colorectal cancer	Silva, J.; Garcia, V.; Rodriguez, M.; Compte, M.; Cisneros, E.; Veguillas, P.; Garcia, J. M.; Dominguez, G.; Campos-Martin, Y.; Cuevas, J.; Pena, C.; Herrera, M.; Diaz, R.; Mohammed, N.; Bonilla, F.	GENES CHROMOSOMES & CANCER	2012	10.1002/gcc.21926	55	9.17	0	0	0	0	0	1	10	10	13	20
Biliary exosomes influence cholangiocyte regulatory mechanisms and proliferation through interaction with primary cilia	Masyuk, Anatoliy I.; Huang, Bing Q.; Ward, Christopher J.; Gradilone, Sergio A.; Banales, Jesus M.; Masyuk, Tatyana V.; Radtke, Brynn; Splinter, Patrick L.; LaRusso, Nicholas F.	AMERICAN JOURNAL OF PHYSIOLOGY-GASTROINTESTINAL AND LIVER PHYSIOLOGY	2010	10.1152/ajpgi.00093.2010	55	6.88	0	0	0	0	6	3	9	17	10	10
Exosomes Derived from Mesenchymal Stem Cells	Yu, Bo; Zhang, Xiaomin; Li, Xiaorong	INTERNATIONAL JOURNAL OF MOLECULAR SCIENCES	2014	10.3390/ijms15034142	54	13.5	0	0	0	0	0	0	0	6	14	33
Exosome Release and Low pH Belong to a Framework of Resistance of Human Melanoma Cells to Cisplatin	Federici, Cristina; Petrucci, Francesco; Caimi, Stefano; Cesolini, Albino; Logozzi, Mariantonia; Borghi, Martina; D'Ilio, Sonia; Lugini, Luana; Violante, Nicola; Azzarito, Tommaso; Majorani, Costanza; Brambilla, Daria; Fais, Stefano	PLOS ONE	2014	10.1371/journal.pone.0088193	54	13.5	0	0	0	0	0	0	0	5	20	28
Biochemical and Biologic Characterization of Exosomes and Microvesicles as Facilitators of HIV-1 Infection in Macrophages	Kadiu, Irena; Narayanasamy, Prabagaran; Dash, Prasanta K.; Zhang, Wei; Gendelman, Howard E.	JOURNAL OF IMMUNOLOGY	2012	10.4049/jimmunol.1102244	54	9	0	0	0	0	0	3	7	10	20	14
Horizontal transfer of RNAs: exosomes as mediators of intercellular communication	Ramachandran, Saraswathi; Palanisamy, Viswanathan	WILEY INTERDISCIPLINARY REVIEWS-RNA	2012	10.1002/wrna.115	54	9	0	0	0	0	0	4	12	14	8	16
Proteomic analysis of urine exosomes by multidimensional protein identification technology (MudPIT)	Wang, Zhen; Hill, Salisha; Luther, James M.; Hachey, David L.; Schey, Kevin L.	PROTEOMICS	2012	10.1002/pmic.201100477	54	9	0	0	0	0	0	0	15	11	15	13
Synapsin I Is an Oligomannose-Carrying Glycoprotein, Acts As an Oligomannose-Binding Lectin, and Promotes Neurite Outgrowth and Neuronal Survival When Released via Glia-Derived Exosomes	Wang, Shiwei; Cesca, Fabrizia; Loers, Gabriele; Schweizer, Michaela; Buck, Friedrich; Benfenati, Fabio; Schachner, Melitta; Kleene, Ralf	JOURNAL OF NEUROSCIENCE	2011	10.1523/JNEUROSCI.6476-10.2011	54	7.71	0	0	0	0	2	8	10	10	6	18
Curcumin reverses breast tumor exosomes mediated immune suppression of NK cell tumor cytotoxicity	Zhang, Huang-Ge; Kim, Helen; Liu, Cunren; Yu, Shaohua; Wang, Jianhua; Grizzle, William E.; Kimberly, Robert P.; Barnes, Stephen	BIOCHIMICA ET BIOPHYSICA ACTA-MOLECULAR CELL RESEARCH	2007	10.1016/j.bbamcr.2007.04.015	54	4.91	2	8	3	7	5	7	3	9	6	4
The Intracellular Interactome of Tetraspanin-enriched Microdomains Reveals Their Function as Sorting Machineries toward Exosomes	Perez-Hernandez, Daniel; Gutierrez-Vazquez, Cristina; Jorge, Inmaculada; Lopez-Martin, Soraya; Ursa, Angeles; Sanchez-Madrid, Francisco; Vazquez, Jesus; Yanez-Mo, Maria	JOURNAL OF BIOLOGICAL CHEMISTRY	2013	10.1074/jbc.M112.445304	53	10.6	0	0	0	0	0	0	4	17	17	14
Thermal- and Oxidative Stress Causes Enhanced Release of NKG2D Ligand-Bearing Immunosuppressive Exosomes in Leukemia/Lymphoma T and B Cells	Hedlund, Malin; Nagaeva, Olga; Kargl, Dominic; Baranov, Vladimir; Mincheva-Nilsson, Lucia	PLOS ONE	2011	10.1371/journal.pone.0016899	53	7.57	0	0	0	0	0	9	6	10	15	13
Effective treatment of inflammatory disease models with exosomes derived from dendritic cells genetically modified to express IL-4	Kim, Seon Hee; Bianco, Nicole R.; Shufesky, William J.; Morelli, Adrian E.; Robbins, Paul D.	JOURNAL OF IMMUNOLOGY	2007		53	4.82	0	6	3	6	8	6	4	6	7	7
A core subunit of the RNA-processing/degrading exosome specifically influences cuticular wax biosynthesis in Arabidopsis	Hooker, Tanya S.; Lam, Patricia; Zheng, Huanquan; Kunst, Ljerka	PLANT CELL	2007	10.1105/tpc.106.049304	53	4.82	2	4	7	2	6	4	9	4	4	11
Sorting it out: Regulation of exosome loading	Villarroya-Beltri, Carolina; Baixauli, Francesc; Gutierrez-Vazquez, Cristina; Sanchez-Madrid, Francisco; Mittelbrunn, Maria	SEMINARS IN CANCER BIOLOGY	2014	10.1016/j.semcancer.2014.04.009	52	13	0	0	0	0	0	0	0	4	12	35
Exosome Secretion Is Enhanced by Invadopodia and Drives Invasive Behavior	Hoshino, Daisuke; Kirkbride, Kellye C.; Costello, Kaitlin; Clark, Emily S.; Sinha, Seema; Grega-Larson, Nathan; Tyska, Matthew J.; Weaver, Alissa M.	CELL REPORTS	2013	10.1016/j.celrep.2013.10.050	52	10.4	0	0	0	0	0	0	0	9	20	23
Modulation of B-cell exosome proteins by gamma herpesvirus infection	Meckes, David G., Jr.; Gunawardena, Harsha P.; Dekroon, Robert M.; Heaton, Phillip R.; Edwards, Rachel H.; Ozgur, Sezgin; Griffith, Jack D.; Damania, Blossom; Raab-Traub, Nancy	PROCEEDINGS OF THE NATIONAL ACADEMY OF SCIENCES OF THE UNITED STATES OF AMERICA	2013	10.1073/pnas.1303906110	52	10.4	0	0	0	0	0	0	2	10	26	14
Structural-Mechanical Characterization of Nanoparticle Exosomes in Human Saliva, Using Correlative AFM, FESEM, and Force Spectroscopy	Sharma, Shivani; Rasool, Haider I.; Palanisamy, Viswanathan; Mathisen, Cliff; Schmidt, Michael; Wong, David T.; Gimzewski, James K.	ACS NANO	2010	10.1021/nn901824n	52	6.5	0	0	0	1	5	4	11	7	11	12
Gastric cancer exosomes promote tumour cell proliferation through PI3K/Akt and MAPK/ERK activation	Qu, J. -L.; Qu, X. -J.; Zhao, M-F.; Teng, Y. -E.; Zhang, Y.; Hou, K-Z.; Jiang, Y. -H.; Yang, X. -H.; Liu, Y. -P	DIGESTIVE AND LIVER DISEASE	2009	10.1016/j.dld.2009.04.006	52	5.78	0	0	0	3	5	4	10	10	11	9
Mature dendritic cells pulsed with exosomes stimulate efficient cytotoxic T-lymphocyte responses and antitumour immunity	Hao, Siguo; Bai, Ou; Li, Fang; Yuan, Jinying; Laferte, Suzanne; Xiang, Jim	IMMUNOLOGY	2007	10.1111/j.1365-2567.2006.02483.x	52	4.73	3	4	5	6	7	2	3	7	14	1
Exosomes are natural carriers of exogenous siRNA to human cells in vitro	Shtam, Tatyana A.; Kovalev, Roman A.; Varfolomeeva, Elena Yu; Makarov, Evgeny M.; Kil, Yury V.; Filatov, Michael V.	CELL COMMUNICATION AND SIGNALING	2013	10.1186/1478-811X-11-88	51	10.2	0	0	0	0	0	0	0	9	22	20
Loss of EpCAM expression in breast cancer derived serum exosomes: Role of proteolytic cleavage	Rupp, Anne-Kathleen; Rupp, Christian; Keller, Sascha; Brase, Jan C.; Ehehalt, Robert; Fogel, Mina; Moldenhauer, Gerhard; Marme, Frederik; Sueltmann, Holger; Altevogt, Peter	GYNECOLOGIC ONCOLOGY	2011	10.1016/j.ygyno.2011.04.035	51	7.29	0	0	0	0	0	3	12	10	12	14
Proinflammatory exosomes in bronchoalveolar lavage fluid of patients with sarcoidosis	Qazi, Khaleda R.; Paredes, Patricia Torregrosa; Dahlberg, Benita; Grunewald, Johan; Eklund, Anders; Gabrielsson, Susanne	THORAX	2010	10.1136/thx.2009.132027	51	6.38	0	0	0	0	4	7	7	5	12	16
Cytomegalovirus-Infected Human Endothelial Cells Can Stimulate Allogeneic CD4(+) Memory T Cells by Releasing Antigenic Exosomes	Walker, Jason D.; Maier, Cheryl L.; Pober, Jordan S.	JOURNAL OF IMMUNOLOGY	2009		51	5.67	0	0	1	4	10	6	9	5	9	7
Exosomes: Mediators of Neurodegeneration, Neuroprotection and Therapeutics	Kalani, Anuradha; Tyagi, Alka; Tyagi, Neetu	MOLECULAR NEUROBIOLOGY	2014	10.1007/s12035-013-8544-1	50	12.5	0	0	0	0	0	0	0	7	19	24
Exosomes from human macrophages and dendritic cells contain enzymes for leukotriene biosynthesis and promote granulocyte migration	Esser, Julia; Gehrmann, Ulf; D'Alexandri, Fabio Luiz; Hidalgo-Estevez, Alicia M.; Wheelock, Craig E.; Scheynius, Annika; Gabrielsson, Susanne; Radmark, Olof	JOURNAL OF ALLERGY AND CLINICAL IMMUNOLOGY	2010	10.1016/j.jaci.2010.06.039	50	6.25	0	0	0	0	5	7	3	10	11	14
Heat shock protein-containing exosomes in mid-trimester amniotic fluids	Asea, Alexzander; Jean-Pierre, Claudel; Kaur, Punit; Rao, Preethi; Linhares, Iara M.; Skupski, Daniel; Witkin, Steven S.	JOURNAL OF REPRODUCTIVE IMMUNOLOGY	2008	10.1016/j.jri.2008.06.001	50	5	0	0	5	6	5	2	6	6	13	7
Generation of novel, secreted epidermal growth factor receptor (EGFR/ErbB1) isoforms via metal loprotease-dependent ectodomain shedding and exosome secretion	Sanderson, Michael P.; Keller, Sascha; Alonso, Angel; Riedle, Svenja; Dempsey, Peter J.; Altevogt, Peter	JOURNAL OF CELLULAR BIOCHEMISTRY	2008	10.1002/jcb.21569	50	5	0	0	7	3	6	9	6	6	5	8
Exosomes as drug delivery vehicles for Parkinson's disease therapy	Haney, Matthew J.; Klyachko, Natalia L.; Zhaoa, Yuling; Gupta, Richa; Plotnikova, Evgeniya G.; He, Zhijian; Patel, Tejash; Piroyan, Aleksandr; Sokolsky, Marina; Kabanov, Alexander V.; Batrakova, Elena V.	JOURNAL OF CONTROLLED RELEASE	2015	10.1016/j.jconrel.2015.03.033	49	16.33	0	0	0	0	0	0	0	0	7	41
Emerging role of neuronal exosomes in the central nervous system	Chivet, Mathilde; Hemming, Fiona; Pernet-Gallay, Karin; Fraboulet, Sandrine; Sadoul, Remy	FRONTIERS IN PHYSIOLOGY	2012	10.3389/fphys.2012.00145	49	8.17	0	0	0	0	0	1	10	12	9	16
Proteomic analysis identifies highly antigenic proteins in exosomes from M. tuberculosis-infected and culture filtrate protein-treated macrophages	Giri, Pramod K.; Kruh, Nicole A.; Dobos, Karen M.; Schorey, Jeff S.	PROTEOMICS	2010	10.1002/pmic.200900840	49	6.12	0	0	0	0	7	8	6	10	11	7
Platelet-derived exosomes induce endothelial cell apoptosis through peroxynitrite generation: experimental evidence for a novel mechanism of septic vascular dysfunction	Gambim, Marcela Helena; Do Carmo, Alipio De Oliveira; Marti, Luciana; Verissimo-Filho, Sidney; Lopes, Lucia Rossetti; Janiszewski, Mariano	CRITICAL CARE	2007	10.1186/cc6133	49	4.45	0	3	5	4	3	7	4	5	8	10
Depletion of microglia and inhibition of exosome synthesis halt tau propagation	Asai, Hirohide; Ikezu, Seiko; Tsunoda, Satoshi; Medalla, Maria; Luebke, Jennifer; Haydar, Tank; Wolozin, Benjamin; Butovsky, Oleg; Kuegler, Sebastian; Ikezu, Tsuneya	NATURE NEUROSCIENCE	2015	10.1038/nn.4132	48	16	0	0	0	0	0	0	0	0	2	44
Role of Pancreatic Cancer-derived Exosomes in Salivary Biomarker Development	Lau, Chang; Kim, Yong; Chia, David; Spielmann, Nadine; Eibl, Guido; Elashoff, David; Wei, Fang; Lin, Yi-Ling; Moro, Aune; Grogan, Tristan; Chiang, Samantha; Feinstein, Eric; Schafer, Christopher; Farrell, James; Wong, David T. W.	JOURNAL OF BIOLOGICAL CHEMISTRY	2013	10.1074/jbc.M113.452458	48	9.6	0	0	0	0	0	0	2	11	23	12
Nanoparticle tracking analysis monitors microvesicle and exosome secretion from immune cells	Soo, Chin Y.; Song, Yaqiong; Zheng, Ying; Campbell, Elaine C.; Riches, Andrew C.; Gunn-Moore, Frank; Powis, Simon J.	IMMUNOLOGY	2012	10.1111/j.1365-2567.2012.03569.x	48	8	0	0	0	0	0	2	11	10	10	14
Morphologic and proteomic characterization of exosomes released by cultured extravillous trophoblast cells	Atay, Safinur; Gercel-Taylor, Cicek; Kesimer, Mehmet; Taylor, Douglas D.	EXPERIMENTAL CELL RESEARCH	2011	10.1016/j.yexcr.2011.01.014	48	6.86	0	0	0	0	1	11	10	13	5	7
Chemokine-Containing Exosomes Are Released from Heat-Stressed Tumor Cells via Lipid Raft-Dependent Pathway and Act as Efficient Tumor Vaccine	Chen, Taoyong; Guo, Jun; Yang, Mingjin; Zhu, Xuhui; Cao, Xuetao	JOURNAL OF IMMUNOLOGY	2011	10.4049/jimmunol.1002991	48	6.86	0	0	0	0	4	4	7	11	17	4
Exosome secretion of dendritic cells is regulated by Hrs, an ESCRT-0 protein	Tamai, Keiichi; Tanaka, Nobuyuki; Nakano, Takashi; Kakazu, Eiji; Kondo, Yasuteru; Inoue, Jun; Shiina, Masaaki; Fukushima, Koji; Hoshino, Tomoaki; Sano, Kouichi; Ueno, Yoshiyuki; Shimosegawa, Tooru; Sugamura, Kazuo	BIOCHEMICAL AND BIOPHYSICAL RESEARCH COMMUNICATIONS	2010	10.1016/j.bbrc.2010.07.083	48	6	0	0	0	0	1	6	8	10	17	6
Microfiltration isolation of human urinary exosomes for characterization by MS	Merchant, Michael L.; Powell, David W.; Wilkey, Daniel W.; Cummins, Timothy D.; Deegens, Jeroen K.; Rood, Ilse M.; McAfee, K. Jill; Fleischer, Cornelia; Klein, Elias; Klein, Jon B.	PROTEOMICS CLINICAL APPLICATIONS	2010	10.1002/prca.200800093	48	6	0	0	0	0	3	7	9	11	10	8
Exosomes Packaging APOBEC3G Confer Human Immunodeficiency Virus Resistance to Recipient Cells	Khatua, Atanu K.; Taylor, Harry E.; Hildreth, James E. K.; Popik, Waldemar	JOURNAL OF VIROLOGY	2009	10.1128/JVI.01658.08	48	5.33	0	0	1	4	4	7	2	5	15	10
Proteomic analysis of exosomes from human neural stem cells by flow field-flow fractionation and nanoflow liquid chromatography-tandem mass spectrometry	Kang, Dukjin; Oh, Sunok; Ahn, Sung-Min; Lee, Bong-Hee; Moon, Myeong Hee	JOURNAL OF PROTEOME RESEARCH	2008	10.1021/pr800225z	48	4.8	0	0	5	4	7	5	5	2	10	10
Induction of exosome release in primary B cells stimulated via CD40 and the IL-4 receptor	Saunderson, Sarah C.; Schuberth, Petra C.; Dunn, Amy C.; Miller, Lilija; Hock, Barry D.; MacKay, Philippa A.; Koch, Norbert; Jack, Ralph W.; McLellan, Alexander D.	JOURNAL OF IMMUNOLOGY	2008		48	4.8	0	0	4	4	3	4	3	11	10	8
T cell exosomes induce cholesterol accumulation in human monocytes via phosphatidylserine receptor	Zakharova, Liudmila; Svetlova, Maria; Fomina, Alla F.	JOURNAL OF CELLULAR PHYSIOLOGY	2007	10.1002/jcp.21013	48	4.36	0	3	4	7	6	4	5	7	3	9
Ischemic Preconditioning Potentiates the Protective Effect of Stem Cells through Secretion of Exosomes by Targeting Mecp2 via miR-22	Feng, Yuliang; Huang, Wei; Wani, Mashhood; Yu, Xiyong; Ashraf, Muhammad	PLOS ONE	2014	10.1371/journal.pone.0088685	47	11.75	0	0	0	0	0	0	0	3	22	21
The human cap-binding complex is functionally connected to the nuclear RNA exosome	Andersen, Peter Refsing; Domanski, Michal; Kristiansen, Maiken S.; Storvall, Helena; Ntini, Evgenia; Verheggen, Celine; Schein, Aleks; Bunkenborg, Jakob; Poser, Ina; Hallais, Marie; Sandberg, Rickard; Hyman, Anthony; LaCava, John; Rout, Michael P.; Andersen, Jens S.; Bertrand, Edouard; Jensen, Torben Heick	NATURE STRUCTURAL & MOLECULAR BIOLOGY	2013	10.1038/nsmb.2703	47	9.4	0	0	0	0	0	0	2	12	15	18
The Exosome Secretory Pathway Transports Amyloid Precursor Protein Carboxyl-terminal Fragments from the Cell into the Brain Extracellular Space	Perez-Gonzalez, Rocio; Gauthier, Sebastien A.; Kumar, Asok; Levy, Efrat	JOURNAL OF BIOLOGICAL CHEMISTRY	2012	10.1074/jbc.M112.404467	47	7.83	0	0	0	0	0	0	4	10	12	21
Exosomes as Biomarker Enriched Microvesicles: Characterization of Exosomal Proteins Derived from a Panel of Prostate Cell Lines with Distinct AR Phenotypes	Hosseini-Beheshti, Elham; Pham, Steven; Adomat, Hans; Li, Na; Guns, Emma S. Tomlinson	MOLECULAR & CELLULAR PROTEOMICS	2012	10.1074/mcp.M111.014845	47	7.83	0	0	0	0	0	1	11	7	10	18
Exosomes and the Emerging Field of Exosome-Based Gene Therapy	O'Loughlin, Aisling J.; Woffindale, Caroline A.; Wood, Matthew J. A.	CURRENT GENE THERAPY	2012		47	7.83	0	0	0	0	0	0	8	7	11	21
Detachment of Breast Tumor Cells Induces Rapid Secretion of Exosomes Which Subsequently Mediate Cellular Adhesion and Spreading	Koumangoye, Rainelli B.; Sakwe, Amos M.; Goodwin, J. Shawn; Patel, Tina; Ochieng, Josiah	PLOS ONE	2011	10.1371/journal.pone.0024234	47	6.71	0	0	0	0	0	5	10	13	8	11
Updated Technology to Produce Highly Immunogenic Dendritic Cell-derived Exosomes of Clinical Grade: A Critical Role of Interferon-gamma	Viaud, Sophie; Ploix, Stephanie; Lapierre, Valerie; Thery, Clotilde; Commere, Pierre-Henri; Tramalloni, Dominique; Gorrichon, Kevin; Virault-Rocroy, Pauline; Tursz, Thomas; Lantz, Olivier; Zitvogel, Laurence; Chaput, Nathalie	JOURNAL OF IMMUNOTHERAPY	2011	10.1097/CJI.0b013e3181fe535b	47	6.71	0	0	0	0	2	6	10	7	11	11
Emerging roles of exosomes in normal and pathological conditions: new insights for diagnosis and therapeutic applications	De Toro, Julieta; Herschlik, Leticia; Waldner, Claudia; Mongini, Claudia	FRONTIERS IN IMMUNOLOGY	2015	10.3389/fimmu.2015.00203	46	15.33	0	0	0	0	0	0	0	0	7	37
miRNA in Plasma Exosome is Stable under Different Storage Conditions	Ge, Qinyu; Zhou, Youxia; Lu, Jiafeng; Bai, Yunfei; Xie, Xueying; Lu, Zuhong	MOLECULES	2014	10.3390/molecules19021568	46	11.5	0	0	0	0	0	0	0	3	13	30
Antigen-specific, antibody-coated, exosome-like nanovesicles deliver suppressor T-cell microRNA-150 to effector T cells to inhibit contact sensitivity	Bryniarski, Krzysztof; Ptak, Wlodzimierz; Jayakumar, Asha; Puellmann, Kerstin; Caplan, Michael J.; Chairoungdua, Arthit; Lu, Jun; Adams, Brian D.; Sikora, Emilia; Nazimek, Katarzyna; Marquez, Susanna; Kleinstein, Steven H.; Sangwung, Panjamaporn; Iwakiri, Yasuko; Delgato, Eric; Redegeld, Frank; Blokhuis, Bart R.; Wojcikowski, Jacek; Daniel, Anna Wladyslawa; Kormelink, Tom Groot; Askenase, Philip …	JOURNAL OF ALLERGY AND CLINICAL IMMUNOLOGY	2013	10.1016/j.jaci.2013.04.048	46	9.2	0	0	0	0	0	0	0	8	24	14
Lactation-Related MicroRNA Expression Profiles of Porcine Breast Milk Exosomes	Gu, Yiren; Li, Mingzhou; Wang, Tao; Liang, Yan; Zhong, Zhijun; Wang, Xiaoyan; Zhou, Qi; Chen, Lei; Lang, Qiulei; He, Zhiping; Chen, Xiaohui; Gong, Jianjun; Gao, Xiaolian; Li, Xuewei; Lv, Xuebin	PLOS ONE	2012	10.1371/journal.pone.0043691	46	7.67	0	0	0	0	0	0	5	11	18	12
Trophoblast-Derived Exosomes Mediate Monocyte Recruitment and Differentiation	Atay, Safinur; Gercel-Taylor, Cicek; Suttles, Jill; Mor, Gil; Taylor, Douglas D.	AMERICAN JOURNAL OF REPRODUCTIVE IMMUNOLOGY	2011	10.1111/j.1600-0897.2010.00880.x	46	6.57	0	0	0	0	5	7	6	14	7	7
B cell-derived exosomes can present allergen peptides and activate allergen-specific T cells to proliferate and produce T(H)2-like cytokines	Admyre, Charlotte; Bohle, Barbara; Johansson, Sara M.; Focke-Tejkl, Margarete; Valenta, Rudolf; Scheynius, Annika; Gabrielsson, Susanne	JOURNAL OF ALLERGY AND CLINICAL IMMUNOLOGY	2007	10.1016/j.jaci.2007.06.040	46	4.18	0	5	1	3	6	7	3	7	7	7
Exosome-delivered microRNAs modulate the inflammatory response to endotoxin	Alexander, Margaret; Hu, Ruozhen; Runtsch, Marah C.; Kagele, Dominique A.; Mosbruger, Timothy L.; Tolmachova, Tanya; Seabra, Miguel C.; Round, June L.; Ward, Diane M.; O'Connell, Ryan M.	NATURE COMMUNICATIONS	2015	10.1038/ncomms8321	45	15	0	0	0	0	0	0	0	0	7	36
Parkinson's disease-linked human PARK9/ATP13A2 maintains zinc homeostasis and promotes alpha-Synuclein externalization via exosomes	Kong, Stephanie M. Y.; Chan, Brian K. K.; Park, Jin-Sung; Hill, Kathryn J.; Aitken, Jade B.; Cottle, Louise; Farghaian, Hovik; Cole, Adam R.; Lay, Peter A.; Sue, Carolyn M.; Cooper, Antony A.	HUMAN MOLECULAR GENETICS	2014	10.1093/hmg/ddu099	45	11.25	0	0	0	0	0	0	0	7	19	19
Prion-infected cells regulate the release of exosomes with distinct ultrastructural features	Coleman, Bradley M.; Hanssen, Eric; Lawson, Victoria A.; Hill, Andrew F.	FASEB JOURNAL	2012	10.1096/fj.11-202077	45	7.5	0	0	0	0	0	0	6	12	20	7
Proteolipidic Composition of Exosomes Changes during Reticulocyte Maturation	Carayon, Kevin; Chaoui, Karima; Ronzier, Elsa; Lazar, Ikrame; Bertrand-Michel, Justine; Roques, Veronique; Balor, Stephanie; Terce, Francois; Lopez, Andre; Salome, Laurence; Joly, Etienne	JOURNAL OF BIOLOGICAL CHEMISTRY	2011	10.1074/jbc.M111.257444	45	6.43	0	0	0	0	1	5	6	9	10	14
Exosomes Containing Glycoprotein 350 Released by EBV-Transformed B Cells Selectively Target B Cells through CD21 and Block EBV Infection In Vitro	Vallhov, Helen; Gutzeit, Cindy; Johansson, Sara M.; Nagy, Noemi; Paul, Mandira; Li, Qin; Friend, Sherree; George, Thaddeus C.; Klein, Eva; Scheynius, Annika; Gabrielsson, Susanne	JOURNAL OF IMMUNOLOGY	2011	10.4049/jimmunol.1001145	45	6.43	0	0	0	0	5	10	14	8	4	4
A yeast exosome cofactor, Mpp6, functions in RNA surveillance and in the degradation of noncoding RNA transcripts	Milligan, Laura; Decourty, Laurence; Saveanu, Cosmin; Rappsilber, Juri; Ceulemans, Hugo; Jacquier, Alain; Tollervey, David	MOLECULAR AND CELLULAR BIOLOGY	2008	10.1128/MCB.00463-08	45	4.5	0	1	4	5	3	9	8	7	4	4
Schwann Cell-Derived Exosomes Enhance Axonal Regeneration in the Peripheral Nervous System	Alejandra Lopez-Verrilli, Maria; Picou, Frederic; Court, Felipe A.	GLIA	2013	10.1002/glia.22558	44	8.8	0	0	0	0	0	0	1	10	15	18
Generation of Soluble NKG2D Ligands: Proteolytic Cleavage, Exosome Secretion and Functional Implications	Chitadze, G.; Bhat, J.; Lettau, M.; Janssen, O.; Kabelitz, D.	SCANDINAVIAN JOURNAL OF IMMUNOLOGY	2013	10.1111/sji.12072	44	8.8	0	0	0	0	0	0	2	6	22	14
Immune Surveillance Properties of Human NK Cell-Derived Exosomes	Lugini, Luana; Cecchetti, Serena; Huber, Veronica; Luciani, Francesca; Macchia, Gianfranco; Spadaro, Francesca; Paris, Luisa; Abalsamo, Laura; Colone, Marisa; Molinari, Agnese; Podo, Franca; Rivoltini, Licia; Ramoni, Carlo; Fais, Stefano	JOURNAL OF IMMUNOLOGY	2012	10.4049/jimmunol.1101988	44	7.33	0	0	0	0	0	0	6	6	17	15
A multiplex quantitative proteomics strategy for protein biomarker studies in urinary exosomes	Raj, Delfin A. A.; Fiume, Immacolata; Capasso, Giovambattista; Pocsfalvi, Gabriella	KIDNEY INTERNATIONAL	2012	10.1038/ki.2012.25	44	7.33	0	0	0	0	0	1	8	11	17	7
Exosomes in the ascites of ovarian cancer patients: Origin and effects on anti-tumor immunity	Peng, Peng; Yan, You; Keng, Shen	ONCOLOGY REPORTS	2011	10.3892/or.2010.1119	44	6.29	0	0	0	0	0	4	7	9	11	13
Serum-derived exosomes from antigen-fed mice prevent allergic sensitization in a model of allergic asthma	Almqvist, Nina; Lonnqvist, Anna; Hultkrantz, Susanne; Rask, Carola; Telemo, Esbjorn	IMMUNOLOGY	2008	10.1111/j.1365-2567.2008.02812.x	44	4.4	0	0	1	4	2	10	9	7	7	4
Cellular Disposal of miR23b by RAB27-Dependent Exosome Release Is Linked to Acquisition of Metastatic Properties	Ostenfeld, Marie Stampe; Jeppesen, Dennis K.; Laurberg, Jens R.; Boysen, Anders T.; Bramsen, Jesper B.; Primdal-Bengtson, Bjarke; Hendrix, An; Lamy, Philippe; Dagnaes-Hansen, Frederik; Rasmussen, Mads H.; Bui, Khan H.; Fristrup, Niels; Christensen, Erik I.; Nordentoft, Iver; Morth, Jens P.; Jensen, Jorgen B.; Pedersen, Jakob S.; Beck, Martin; Theodorescu, Dan; Borre, Michael; Howard, Kenneth A.; …	CANCER RESEARCH	2014	10.1158/0008-5472.CAN-13-3512	43	10.75	0	0	0	0	0	0	0	1	15	26
CD169 mediates the capture of exosomes in spleen and lymph node	Saunderson, Sarah C.; Dunn, Amy C.; Crocker, Paul R.; McLellan, Alexander D.	BLOOD	2014	10.1182/blood-2013-03-489732	43	10.75	0	0	0	0	0	0	0	6	17	20
Body Fluid Exosomes Promote Secretion of Inflammatory Cytokines in Monocytic Cells via Toll-like Receptor Signaling	Bretz, Niko P.; Ridinger, Johannes; Rupp, Anne-Kathleen; Rimbach, Katharina; Keller, Sascha; Rupp, Christian; Marme, Frederik; Umansky, Ludmila; Umansky, Viktor; Eigenbrod, Tatjana; Sammar, Marei; Altevogt, Peter	JOURNAL OF BIOLOGICAL CHEMISTRY	2013	10.1074/jbc.M113.512806	43	8.6	0	0	0	0	0	0	0	5	11	27
Trichomonas vaginalis Exosomes Deliver Cargo to Host Cells and Mediate Host:Parasite Interactions	Twu, Olivia; de Miguel, Natalia; Lustig, Gila; Stevens, Grant C.; Vashisht, Ajay A.; Wohlschlegel, James A.; Johnson, Patricia J.	PLOS PATHOGENS	2013	10.1371/journal.ppat.1003482	43	8.6	0	0	0	0	0	0	0	9	14	20
Activated T Cell Exosomes Promote Tumor Invasion via Fas Signaling Pathway	Cai, Zhijian; Yang, Fei; Yu, Lei; Yu, Zhou; Jiang, Lingling; Wang, Qingqing; Yang, Yunshan; Wang, Lie; Cao, Xuetao; Wang, Jianli	JOURNAL OF IMMUNOLOGY	2012	10.4049/jimmunol.1103466	43	7.17	0	0	0	0	0	0	8	7	16	12
Proteomic Analysis of Two Types of Exosomes in Human Whole Saliva	Ogawa, Yuko; Miura, Yuri; Harazono, Akira; Kanai-Azuma, Masami; Akimoto, Yoshihiro; Kawakami, Hayato; Yamaguchi, Teruhide; Toda, Tosifusa; Endo, Tamao; Tsubuki, Masayoshi; Yanoshita, Ryohei	BIOLOGICAL & PHARMACEUTICAL BULLETIN	2011	10.1248/bpb.34.13	43	6.14	0	0	0	0	1	3	6	8	10	15
Exosome Secretion Ameliorates Lysosomal Storage of Cholesterol in Niemann-Pick Type C Disease	Strauss, Katrin; Goebel, Cornelia; Runz, Heiko; Moebius, Wiebke; Weiss, Sievert; Feussner, Ivo; Simons, Mikael; Schneider, Anja	JOURNAL OF BIOLOGICAL CHEMISTRY	2010	10.1074/jbc.M110.134775	43	5.38	0	0	0	1	3	3	8	13	7	8
The PMC2NT domain of the catalytic exosome subunit Rrp6p provides the interface for binding with its cofactor Rrp47p, a nucleic acid-binding protein	Stead, Jonathan A.; Costello, Joe L.; Livingstone, Michaela J.; Mitchell, Phil	NUCLEIC ACIDS RESEARCH	2007	10.1093/nar/gkm614	43	3.91	0	9	2	2	7	6	8	6	1	2
Localization of AU-rich element-containing mRNA in cytoplasmic granules containing exosome subunits	Lin, Wei-Jye; Duffy, Aaron; Chen, Ching-Yi	JOURNAL OF BIOLOGICAL CHEMISTRY	2007	10.1074/jbc.M702281200	43	3.91	0	4	5	7	5	7	2	5	5	3
Differentiation of tumour-promoting stromal myofibroblasts by cancer exosomes	Webber, J. P.; Spary, L. K.; Sanders, A. J.; Chowdhury, R.; Jiang, W. G.; Steadman, R.; Wymant, J.; Jones, A. T.; Kynaston, H.; Mason, M. D.; Tabi, Z.; Clayton, A.	ONCOGENE	2015	10.1038/onc.2013.560	42	14	0	0	0	0	0	0	0	0	17	25
Exosomes and other extracellular vesicles in host-pathogen interactions	Schorey, Jeffrey S.; Cheng, Yong; Singh, Prachi P.; Smith, Victoria L.	EMBO REPORTS	2015		42	14	0	0	0	0	0	0	0	0	10	32
Bone marrow stromal cell-derived exosomes as communicators in drug resistance in multiple myeloma cells	Wang, Jinheng; Hendrix, An; Hernot, Sophie; Lemaire, Miguel; De Bruyne, Elke; Van Valckenborgh, Els; Lahoutte, Tony; De Wever, Olivier; Vanderkerken, Karin; Menu, Eline	BLOOD	2014	10.1182/blood-2014-03562439	42	10.5	0	0	0	0	0	0	0	2	19	21
The Yeast Ski Complex: Crystal Structure and RNA Channeling to the Exosome Complex	Halbach, Felix; Reichelt, Peter; Rode, Michaela; Conti, Elena	CELL	2013	10.1016/j.cell.2013.07.017	42	8.4	0	0	0	0	0	0	1	13	15	13
Urinary exosomes: A reservoir for biomarker discovery and potential mediators of intrarenal signalling	Dear, James W.; Street, Jonathan M.; Bailey, Matthew A.	PROTEOMICS	2013	10.1002/pmic.201200285	42	8.4	0	0	0	0	0	0	4	10	13	15
Exosomes from triple-negative breast cancer cells can transfer phenotypic traits representing their cells of origin to secondary cells	O'Brien, Keith; Rani, Sweta; Corcoran, Claire; Wallace, Robert; Hughes, Linda; Friel, Anne M.; McDonnell, Susan; Crown, John; Radomski, Marek W.; O'Driscoll, Lorraine	EUROPEAN JOURNAL OF CANCER	2013	10.1016/j.ejca.2013.01.017	42	8.4	0	0	0	0	0	0	3	12	13	14
Role of exosomes released by chronic myelogenous leukemia cells in angiogenesis	Taverna, Simona; Flugy, Anna; Saieva, Laura; Kohn, Elise C.; Santoro, Alessandra; Meraviglia, Serena; De Leo, Giacomo; Alessandro, Riccardo	INTERNATIONAL JOURNAL OF CANCER	2012	10.1002/ijc.26217	42	7	0	0	0	0	0	3	7	2	15	15
Exosomes derived from IL-12-anchored renal cancer cells increase induction of specific antitumor response in vitro: A novel vaccine for renal cell carcinoma	Zhang, Yao; Luo, Chun-Li; He, Bai-Cheng; Zhang, Jia-Mo; Cheng, Gang; Wu, Xiao-Hou	INTERNATIONAL JOURNAL OF ONCOLOGY	2010	10.3892/ijo_00000484	42	5.25	0	0	0	2	5	9	8	4	2	12
The nuclear poly(A) polymerase and Exosome cofactor Trf5 is recruited cotranscriptionally to nucleolar surveillance	Wery, Maxime; Ruidant, Sabine; Schillewaert, Stephanie; Lepore, Nathalie; Lafontaine, Denis L. J.	RNA-A PUBLICATION OF THE RNA SOCIETY	2009	10.1261/rna.1402709	42	4.67	0	0	3	9	8	9	5	2	3	3
Exosomes - nanovesicles with possible roles in allergic inflammation	Admyre, C.; Telemo, E.; Almqvist, N.; Lotvall, J.; Lahesmaa, R.; Scheynius, A.; Gabrielsson, S.	ALLERGY	2008	10.1111/j.1398-9995.2007.01600.x	42	4.2	0	1	2	6	2	7	5	5	5	8
RNA Exosome-Regulated Long Non-Coding RNA Transcription Controls Super-Enhancer Activity	Pefanis, Evangelos; Wang, Jiguang; Rothschild, Gerson; Lim, Junghyun; Kazadi, David; Sun, Jianbo; Federation, Alexander; Chao, Jaime; Elliott, Oliver; Liu, Zhi-Ping; Economides, Aris N.; Bradner, James E.; Rabadan, Raul; Basu, Uttiya	CELL	2015	10.1016/j.cell.2015.04.034	41	13.67	0	0	0	0	0	0	0	0	15	26
Isolation of biologically-active exosomes from human plasma	Muller, Laurent; Hong, Chang-Sook; Stolz, Donna B.; Watkins, Simon C.; Whiteside, Theresa L.	JOURNAL OF IMMUNOLOGICAL METHODS	2014	10.1016/j.jim.2014.06.007	41	10.25	0	0	0	0	0	0	0	2	18	21
Mesenchymal stem cell-derived exosomes promote hepatic regeneration in drug-induced liver injury models	Tan, Cheau Yih; Lai, Ruenn Chai; Wong, Winnie; Dan, Yock Young; Lim, Sai-Kiang; Ho, Han Kiat	STEM CELL RESEARCH & THERAPY	2014	10.1186/scrt465	41	10.25	0	0	0	0	0	0	0	1	13	27
Microvesicles and exosomes for intracardiac communication	Sluijter, Joost P. G.; Verhage, Vera; Deddens, Janine C.; van den Akker, Frederieke; Doevendans, Pieter A.	CARDIOVASCULAR RESEARCH	2014	10.1093/cvr/cvu022	41	10.25	0	0	0	0	0	0	0	3	18	20
Host Matrix Modulation by Tumor Exosomes Promotes Motility and Invasiveness	Mu, Wei; Rana, Sanyukta; Zoeller, Margot	NEOPLASIA	2013	10.1593/neo.13786	41	8.2	0	0	0	0	0	0	1	10	10	19
Mutant Copper-Zinc Superoxide Dismutase (SOD1) Induces Protein Secretion Pathway Alterations and Exosome Release in Astrocytes IMPLICATIONS FOR DISEASE SPREADING AND MOTOR NEURON PATHOLOGY IN AMYOTROPHIC LATERAL SCLEROSIS	Basso, Manuela; Pozzi, Silvia; Tortarolo, Massimo; Fiordaliso, Fabio; Bisighini, Cinzia; Pasetto, Laura; Spaltro, Gabriella; Lidonnici, Dario; Gensano, Francesco; Battaglia, Elisa; Bendotti, Caterina; Bonetto, Valentina	JOURNAL OF BIOLOGICAL CHEMISTRY	2013	10.1074/jbc.M112.425066	41	8.2	0	0	0	0	0	0	4	11	14	12
Gastric Cancer Exosomes Trigger Differentiation of Umbilical Cord Derived Mesenchymal Stem Cells to Carcinoma-Associated Fibroblasts through TGF-beta/Smad Pathway	Gu, Jianmei; Qian, Hui; Shen, Li; Zhang, Xu; Zhu, Wei; Huang, Ling; Yan, Yongmin; Mao, Fei; Zhao, Chonghui; Shi, Yunyan; Xu, Wenrong	PLOS ONE	2012	10.1371/journal.pone.0052465	41	6.83	0	0	0	0	0	0	4	6	15	16
Bovine milk exosome proteome	Reinhardt, Timothy A.; Lippolis, John D.; Nonnecke, Brian J.; Sacco, Randy E.	JOURNAL OF PROTEOMICS	2012	10.1016/j.jprot.2011.11.017	41	6.83	0	0	0	0	0	3	7	7	13	10
Exosomes from Plasmodium yoelii-Infected Reticulocytes Protect Mice from Lethal Infections	Martin-Jaular, Lorena; Nakayasu, Ernesto S.; Ferrer, Mireia; Almeida, Igor C.; del Portillo, Hernando A.	PLOS ONE	2011	10.1371/journal.pone.0026588	41	5.86	0	0	0	0	0	2	8	5	11	15
alpha B-Crystallin Is Found in Detergent-resistant Membrane Microdomains and Is Secreted via Exosomes from Human Retinal Pigment Epithelial Cells	Gangalum, Rajendra K.; Atanasov, Ivo C.; Zhou, Z. Hong; Bhat, Suraj P.	JOURNAL OF BIOLOGICAL CHEMISTRY	2011	10.1074/jbc.M110.160135	41	5.86	0	0	0	0	1	6	6	8	9	11
MHC independent anti-tumor immune responses induced by Hsp70-enriched exosomes generate tumor regression in murine models	Cho, Jung-ah; Lee, Yeong-Shin; Kim, Soo-Hyun; Ko, Jin-Kyung; Kim, Chul-Woo	CANCER LETTERS	2009	10.1016/j.canlet.2008.10.021	41	4.56	0	0	1	2	6	3	6	10	5	8
Exosomes as a tumor immune escape mechanism: possible therapeutic implications	Ichim, Thomas E.; Zhong, Zhaohui; Kaushal, Shalesh; Zheng, Xiufen; Ren, Xiubao; Hao, Xishan; Joyce, James A.; Hanley, Harold H.; Riordan, Neil H.; Koropatnick, James; Bogin, Vladimir; Minev, Boris R.; Min, Wei-Ping; Tullis, Richard H.	JOURNAL OF TRANSLATIONAL MEDICINE	2008	10.1186/1479-5876-6-37	41	4.1	0	1	2	3	11	3	4	7	4	6
Characterization of the essential activities of Saccharomyces cerevisiae Mtr4p, a 3 '-> 5 ' helicase partner of the nuclear exosome	Bernstein, Jade; Patterson, Dimeka N.; Wilson, Gerald M.; Toth, Eric A.	JOURNAL OF BIOLOGICAL CHEMISTRY	2008	10.1074/jbc.M706677200	41	4.1	0	2	7	7	3	6	7	4	2	3
A vaccine based on exosomes secreted by a dendritic cell line confers protection against T. gondii infection in syngeneic and allogeneic mice	Beauvillain, Celine; Ruiz, Sophie; Guiton, Rachel; Bout, Daniel; Dimier-Poisson, Isabelle	MICROBES AND INFECTION	2007	10.1016/j.micinf.2007.07.002	41	3.73	0	1	3	3	3	3	2	7	11	8
Extracellular Vesicles in Cancer: Exosomes, Microvesicles and the Emerging Role of Large Oncosomes	Minciacchi, Valentina R.; Freeman, Michael R.; Di Vizio, Dolores	SEMINARS IN CELL & DEVELOPMENTAL BIOLOGY	2015	10.1016/j.semedb.2015.02.010	40	13.33	0	0	0	0	0	0	0	0	7	33
Plasma long noncoding RNA protected by exosomes as a potential stable biomarker for gastric cancer	Li, Qier; Shao, Yongfu; Zhang, Xinjun; Zheng, Tuo; Miao, Min; Qin, Lijun; Wang, Bojun; Ye, Guoliang; Xiao, Bingxiu; Guo, Junming	TUMOR BIOLOGY	2015	10.1007/s13277-014-2807-y	40	13.33	0	0	0	0	0	0	0	0	11	29
Oncogenic KIT-containing exosomes increase gastrointestinal stromal tumor cell invasion	Atay, Safinur; Banskota, Samagya; Crow, Jennifer; Sethi, Geetika; Rink, Lori; Godwin, Andrew K.	PROCEEDINGS OF THE NATIONAL ACADEMY OF SCIENCES OF THE UNITED STATES OF AMERICA	2014	10.1073/pnas.1310501111	40	10	0	0	0	0	0	0	0	4	21	15
Characterization and proteomic analysis of ovarian cancer-derived exosomes	Liang, Bing; Peng, Peng; Chen, She; Li, Lin; Zhang, Meijun; Cao, Dongyan; Yang, Jiaxin; Li, Haixia; Gui, Ting; Li, Xialu; Shen, Keng	JOURNAL OF PROTEOMICS	2013	10.1016/j.jprot.2012.12.029	40	8	0	0	0	0	0	0	2	9	17	12
Dendritic Cell-Derived Exosomes Need To Activate Both T and B Cells To Induce Antitumor Immunity	Naslund, Tanja I.; Gehrmann, Ulf; Qazi, Khaleda R.; Karlsson, Mikael C. I.; Gabrielsson, Susanne	JOURNAL OF IMMUNOLOGY	2013	10.4049/jimmunol.1203082	40	8	0	0	0	0	0	0	5	7	11	17
Exosomes Isolated from Mycobacteria-Infected Mice or Cultured Macrophages Can Recruit and Activate Immune Cells In Vitro and In Vivo	Singh, Prachi P.; Smith, Victoria L.; Karakousis, Petros C.; Schorey, Jeffery S.	JOURNAL OF IMMUNOLOGY	2012	10.4049/jimmunol.1103638	40	6.67	0	0	0	0	0	0	10	7	13	9
Immature Dendritic Cell-Derived Exosomes Rescue Septic Animals Via Milk Fat Globule Epidermal Growth Factor VIII	Miksa, Michael; Wu, Rongqian; Dong, Weifeng; Komura, Hidefumi; Amin, Dhruv; Ji, Youxin; Wang, Zhimin; Wang, Haichao; Ravikumar, Thanjavur S.; Tracey, Kevin J.; Wang, Ping	JOURNAL OF IMMUNOLOGY	2009	10.4049/jimmunol.0802994	40	4.44	0	0	1	2	7	7	5	4	7	6
Human cell growth requires a functional cytoplasmic exosome, which is involved in various mRNA decay pathways	Van Dijk, Erwin L.; Schilders, Geurt; Pruijn, Ger J. M.	RNA-A PUBLICATION OF THE RNA SOCIETY	2007	10.1261/rna.575107	40	3.64	1	4	4	8	7	6	2	3	4	1
Identification of preclinical Alzheimer's disease by a profile of pathogenic proteins in neurally derived blood exosomes: A case-control study	Fiandaca, Massimo S.; Kapogiannis, Dimitrios; Mapstone, Mark; Boxer, Adam; Eitan, Erez; Schwartz, Janice B.; Abner, Erin L.; Petersen, Ronald C.; Federoff, Howard J.; Miller, Bruce L.; Goetzl, Edward J.	ALZHEIMERS & DEMENTIA	2015	10.1016/j.jalz.2014.06.008	39	13	0	0	0	0	0	0	0	0	9	30
Exosomes from Hepatitis C Infected Patients Transmit HCV Infection and Contain Replication Competent Viral RNA in Complex with Ago2-miR122-HSP90	Bukong, Terence N.; Momen-Heravi, Fatemeh; Kodys, Karen; Bala, Shashi; Szabo, Gyongyi	PLOS PATHOGENS	2014	10.1371/journal.ppat.1004424	39	9.75	0	0	0	0	0	0	0	0	22	17
Tumor-derived exosomes promote tumor progression and T-cell dysfunction through the regulation of enriched exosomal microRNAs in human nasopharyngeal carcinoma	Ye, Shu-biao; Li, Ze-Lei; Luo, Dong-hua; Huang, Bi-jun; Chen, Yu-Suan; Zhang, Xiao-shi; Cui, Jun; Zeng, Yi-xin; Li, Jiang	ONCOTARGET	2014		39	9.75	0	0	0	0	0	0	0	0	14	25
Microfluidic device (ExoChip) for on-chip isolation, quantification and characterization of circulating exosomes	Kanwar, Shailender Singh; Dunlay, Christopher James; Simeone, Diane M.; Nagrath, Sunitha	LAB ON A CHIP	2014	10.1039/c4lc00136b	39	9.75	0	0	0	0	0	0	0	1	16	21
Exonuclease hDIS3L2 specifies an exosome-independent 3 '-5 ' degradation pathway of human cytoplasmic mRNA	Lubas, Michal; Damgaard, Christian K.; Tomecki, Rafal; Cysewski, Dominik; Jensen, Torben Heick; Dziembowski, Andrzej	EMBO JOURNAL	2013	10.1038/emboj.2013.135	39	7.8	0	0	0	0	0	0	6	13	10	10
Bovine milk proteome: Quantitative changes in normal milk exosomes, milk fat globule membranes and whey proteomes resulting from Staphylococcus aureus mastitis	Reinhardt, Timothy A.; Sacco, Randy E.; Nonnecke, Brian J.; Lippolis, John D.	JOURNAL OF PROTEOMICS	2013	10.1016/j.jprot.2013.02.013	39	7.8	0	0	0	0	0	0	2	6	12	19
Tumor-Derived Exosomes Confer Antigen-Specific Immunosuppression in a Murine Delayed-Type Hypersensitivity Model	Yang, Chenjie; Kim, Seon-Hee; Bianco, Nicole R.; Robbins, Paul D.	PLOS ONE	2011	10.1371/journal.pone.0022517	39	5.57	0	0	0	0	1	3	8	6	11	10
Vascular Smooth Muscle Cell Calcification Is Mediated by Regulated Exosome Secretion	Kapustin, Alexander N.; Chatrou, Martijn L. L.; Drozdov, Ignat; Zheng, Ying; Davidson, Sean M.; Soong, Daniel; Furmanik, Malgorzata; Sanchis, Pilar; De Rosales, Rafael Torres Martin; Alvarez-Hernandez, Daniel; Shroff, Rukshana; Yin, Xiaoke; Muller, Karin; Skepper, Jeremy N.; Mayr, Manuel; Reutelingsperger, Chris P.; Chester, Adrian; Bertazzo, Sergio; Schurgers, Leon J.; Shanahan, Catherine M.	CIRCULATION RESEARCH	2015	10.1161/CIRCRESAHA.116.305012	38	12.67	0	0	0	0	0	0	0	0	9	29
Syntenin-ALIX exosome biogenesis and budding into multivesicular bodies are controlled by ARF6 and PLD2	Ghossoub, Rania; Lembo, Frederique; Rubio, Aude; Gaillard, Carole Baron; Bouchet, Jerome; Vitale, Nicolas; Slavik, Josef; Machala, Miroslav; Zimmermann, Pascale	NATURE COMMUNICATIONS	2014	10.1038/ncomms4477	38	9.5	0	0	0	0	0	0	0	2	18	18
Review: Placenta-specific microRNAs in exosomes Good things come in nano-packages	Ouyang, Y.; Mouillet, J. -F.; Coyne, C. B.; Sadovsky, Y.	PLACENTA	2014	10.1016/j.placenta.2013.11.002	38	9.5	0	0	0	0	0	0	0	8	14	14
Comparison of serum exosome isolation methods for microRNA profiling	Rekker, Kadri; Saare, Merli; Roost, Anne Mari; Kubo, Anna-Liisa; Zarovni, Natasa; Chiesi, Antonio; Salumets, Andres; Peters, Maire	CLINICAL BIOCHEMISTRY	2014	10.1016/j.clinbiochem.2013.10.020	38	9.5	0	0	0	0	0	0	0	13	4	21
Exosomes Secreted by Human Placenta Carry Functional Fas Ligand and TRAIL Molecules and Convey Apoptosis in Activated Immune Cells, Suggesting Exosome-Mediated Immune Privilege of the Fetus	Stenqvist, Ann-Christin; Nagaeva, Olga; Baranov, Vladimir; Mincheva-Nilsson, Lucia	JOURNAL OF IMMUNOLOGY	2013	10.4049/jimmunol.1301885	38	7.6	0	0	0	0	0	0	0	4	13	21
MicroRNA-29c in urinary exosome/microvesicle as a biomarker of renal fibrosis	Lv, Lin-Li; Cao, Yu-Han; Ni, Hai-Feng; Xu, Min; Liu, Dan; Liu, Hong; Chen, Ping-Sheng; Liu, Bi-Cheng	AMERICAN JOURNAL OF PHYSIOLOGY-RENAL PHYSIOLOGY	2013	10.1152/ajprenal.00148.2013	38	7.6	0	0	0	0	0	0	0	8	16	14
Choroid plexus transcytosis and exosome shuttling deliver folate into brain parenchyma	Grapp, Marcel; Wrede, Arne; Schweizer, Michaela; Huewel, Sabine; Galla, Hans-Joachim; Snaidero, Nicolas; Simons, Mikael; Bueckers, Johanna; Low, Philip S.; Urlaub, Henning; Gaertner, Jutta; Steinfeld, Robert	NATURE COMMUNICATIONS	2013	10.1038/ncomms3123	38	7.6	0	0	0	0	0	0	0	6	11	20
Small RNA Transcriptomes of Two Types of Exosomes in Human Whole Saliva Determined by Next Generation Sequencing	Ogawa, Yuko; Taketomi, Yoshitaka; Murakami, Makoto; Tsujimoto, Masafumi; Yanoshita, Ryohei	BIOLOGICAL & PHARMACEUTICAL BULLETIN	2013		38	7.6	0	0	0	0	0	0	2	8	13	14
The endogenous retroviral envelope protein syncytin-1 inhibits LPS/PHA-stimulated cytokine responses in human blood and is sorted into placental exosomes	Tolosa, J. M.; Schjenken, J. E.; Clifton, V. L.; Vargas, A.; Barbeau, B.; Lowry, P.; Maiti, K.; Smith, R.	PLACENTA	2012	10.1016/j.placenta.2012.08.004	38	6.33	0	0	0	0	0	0	4	12	9	13
Medulloblastoma Exosome Proteomics Yield Functional Roles for Extracellular Vesicles	Epple, Laura M.; Griffiths, Steve G.; Dechkovskaia, Anjelika M.; Dusto, Nathaniel L.; White, Jason; Ouellette, Rodney J.; Anchordoquy, Thomas J.; Bemis, Lynne T.; Graner, Michael W.	PLOS ONE	2012	10.1371/journal.pone.0042064	38	6.33	0	0	0	0	0	0	9	11	7	11
A filtration-based protocol to isolate human Plasma Membrane-derived Vesicles and exosomes from blood plasma	Grant, Ryan; Ansa-Addo, Ephraim; Stratton, Dan; Antwi-Baffour, Samuel; Jorfi, Samireh; Kholia, Sharad; Krige, Lizelle; Lange, Sigrun; Inal, Jameel	JOURNAL OF IMMUNOLOGICAL METHODS	2011	10.1016/j.jim.2011.06.024	38	5.43	0	0	0	0	0	5	4	12	9	8
Microparticles and exosomes: Impact on normal and complicated pregnancy	Toth, Bettina; Lok, Christianne A. R.; Boing, Anita; Diamant, Michaela; van der Post, Joris A. M.; Friese, Klaus; Nieuwland, Rienk	AMERICAN JOURNAL OF REPRODUCTIVE IMMUNOLOGY	2007	10.1111/j.1600-0897.2007.00532.x	38	3.45	0	3	5	5	5	2	6	3	3	5
Redox-signaling transmitted in trans to neighboring cells by melanoma-derived TNF-containing exosomes	Soderberg, Anita; Barral, Ana Maria; Soderstrom, Mats; Sander, Birgitta; Rosen, Anders	FREE RADICAL BIOLOGY AND MEDICINE	2007	10.1016/j.freeradbiomed.2007.03.026	38	3.45	1	3	2	4	9	4	4	2	6	3
Contribution of Trf4/5 and the nuclear exosome to genome stability through regulation of histone mRNA levels in Saccharomyces cerevisiae	Reis, Clara C.; Campbell, Judith L.	GENETICS	2007	10.1534/genetics.106.065987	38	3.45	2	5	3	5	10	5	3	3	1	1
Identification of Therapeutic Covariant MicroRNA Clusters in Hypoxia-Treated Cardiac Progenitor Cell Exosomes Using Systems Biology	Gray, Warren D.; French, Kristin M.; Ghosh-Choudhary, Shohini; Maxwell, Joshua T.; Brown, Milton E.; Platt, Manu O.; Searles, Charles D.; Davis, Michael E.	CIRCULATION RESEARCH	2015	10.1161/CIRCRESAHA.116.304360	37	12.33	0	0	0	0	0	0	0	0	14	23
Paclitaxel is incorporated by mesenchymal stromal cells and released in exosomes that inhibit in vitro tumor growth: A new approach for drug delivery	Pascucci, Luisa; Cocce, Valentina; Bonomi, Arianna; Ami, Diletta; Ceccarelli, Piero; Ciusani, Emilio; Vigano, Lucia; Locatelli, Alberta; Sisto, Francesca; Doglia, Silvia Maria; Parati, Eugenio; Bernardo, Maria Ester; Muraca, Maurizio; Alessandri, Giulio; Bondiolotti, Gianpietro; Pessina, Augusto	JOURNAL OF CONTROLLED RELEASE	2014	10.1016/j.jconrel.2014.07.042	37	9.25	0	0	0	0	0	0	0	1	13	23
Exosomal HIF1 alpha supports invasive potential of nasopharyngeal carcinoma-associated LMP1-positive exosomes	Aga, M.; Bentz, G. L.; Raffa, S.; Torrisi, M. R.; Kondo, S.; Wakisaka, N.; Yoshizaki, T.; Pagano, J. S.; Shackelford, J.	ONCOGENE	2014	10.1038/onc.2014.66	37	9.25	0	0	0	0	0	0	0	0	19	17
Macrophage immunomodulation by breast cancer-derived exosomes requires Toll-like receptor 2-mediated activation of NF-kappa B	Chow, Amy; Zhou, Weiying; Liu, Liang; Fong, Miranda Y.; Champer, Jackson; Van Haute, Desiree; Chin, Andrew R.; Ren, Xiubao; Gugiu, Bogdan Gabriel; Meng, Zhipeng; Huang, Wendong; Ngo, Vu; Kortylewski, Marcin; Wang, Shizhen Emily	SCIENTIFIC REPORTS	2014	10.1038/srep05750	37	9.25	0	0	0	0	0	0	0	0	19	18
WNT5A induces release of exosomes containing pro-angiogenic and immunosuppressive factors from malignant melanoma cells	Ekstrom, Elin J.; Bergenfelz, Caroline; von Bulow, Verena; Serifler, Filiz; Carlemalm, Eric; Jonsson, Goran; Andersson, Tommy; Leandersson, Karin	MOLECULAR CANCER	2014	10.1186/1476-4598-13-88	37	9.25	0	0	0	0	0	0	0	3	15	19
Proteomic Profiling of Exosomes Leads to the Identification of Novel Biomarkers for Prostate Cancer	Duijvesz, Diederick; Burnum-Johnson, Kristin E.; Gritsenko, Marina A.; Hoogland, A. Marije; Vredenbregt-van den Berg, Mirella S.; Willemsen, Rob; Luider, Theo; Pasa-Tolic, Ljiljana; Jenster, Guido	PLOS ONE	2013	10.1371/journal.pone.0082589	37	7.4	0	0	0	0	0	0	0	3	15	19
Roles of exosomes and microvesicles in disease pathogenesis	Ohno, Shin-ichiro; Ishikawa, Akio; Kuroda, Masahiko	ADVANCED DRUG DELIVERY REVIEWS	2013	10.1016/j.addr.2012.07.019	37	7.4	0	0	0	0	0	0	4	11	13	9
Exo- and Endoribonucleolytic Activities of Yeast Cytoplasmic and Nuclear RNA Exosomes Are Dependent on the Noncatalytic Core and Central Channel	Wasmuth, Elizabeth V.; Lima, Christopher D.	MOLECULAR CELL	2012	10.1016/j.molcel.2012.07.012	37	6.17	0	0	0	0	0	1	15	10	3	8
Diacylglycerol kinase alpha regulates the formation and polarisation of mature multivesicular bodies involved in the secretion of Fas ligand-containing exosomes in T lymphocytes	Alonso, R.; Mazzeo, C.; Rodriguez, M. C.; Marsh, M.; Fraile-Ramos, A.; Calvo, V.; Avila-Flores, A.; Merida, I.; Izquierdo, M.	CELL DEATH AND DIFFERENTIATION	2011	10.1038/cdd.2010.184	37	5.29	0	0	0	0	3	6	9	6	7	6
Surface anchorage of superantigen SEA promotes induction of specific antitumor immune response by tumor-derived exosomes	Xiu, Fangming; Cai, Zhijian; Yang, Yunshan; Wang, Xiaojian; Wang, Jianli; Cao, Xuetao	JOURNAL OF MOLECULAR MEDICINE-JMM	2007	10.1007/s00109-006-0154-1	37	3.36	1	2	2	5	7	5	0	5	6	4
Exosomes released by chronic lymphocytic leukemia cells induce the transition of stromal cells into cancer-associated fibroblasts	Paggetti, Jerome; Haderk, Franziska; Seiffert, Martina; Janji, Bassam; Distler, Ute; Ammerlaan, Wim; Kim, Yeoun Jin; Adam, Julien; Lichter, Peter; Solary, Eric; Berchem, Guy; Moussay, Etienne	BLOOD	2015	10.1182/blood-2014-12-618025	36	12	0	0	0	0	0	0	0	0	2	34
Combined evaluation of a panel of protein and miRNA serum-exosome biomarkers for pancreatic cancer diagnosis increases sensitivity and specificity	Madhavan, Bindhu; Yue, Shijing; Galli, Uwe; Rana, Sanyukta; Gross, Wolfgang; Mueller, Miryam; Giese, Nathalia A.; Kalthoff, Holger; Becker, Thomas; Buechler, Markus W.; Zoeller, Margot	INTERNATIONAL JOURNAL OF CANCER	2015	10.1002/ijc.29324	36	12	0	0	0	0	0	0	0	0	8	28
Effect of exosomes derived from multipluripotent mesenchyrnal stromal cells on functional recovery and neurovascular plasticity in rats after traumatic brain injury	Zhang, Yanlu; Chopp, Michael; Meng, Yuling; Katakowski, Mark; Xin, Hongqi; Mahmood, Asim; Xiong, Ye	JOURNAL OF NEUROSURGERY	2015	10.3171/2014.11.JNS14770	36	12	0	0	0	0	0	0	0	0	7	29
Exosomes and autoplagy: coordinated mechanisms for the maintenance of cellular fitness	Baixauli, Francesc; Lopez-Otin, Carlos; Mittelbrunn, Maria	FRONTIERS IN IMMUNOLOGY	2014	10.3389/fimmu.2014.00403	36	9	0	0	0	0	0	0	0	1	14	21
Exosome reduction in vivo is associated with lower amyloid plaque load in the 5XFAD mouse model of Alzheimer's disease	Dinkins, Michael B.; Dasgupta, Somsankar; Wang, Guanghu; Zhu, Gu; Bieberich, Erhard	NEUROBIOLOGY OF AGING	2014	10.1016/j.neurobiolaging.2014.02.012	36	9	0	0	0	0	0	0	0	1	13	22
miRNA cargo within exosome-like vesicle transfer influences metastatic bone colonization	Valencia, Karmele; Luis-Ravelo, Diego; Bovy, Nicolas; Anton, Iker; Martinez-Canarias, Susana; Zandueta, Carolina; Ormazabal, Cristina; Struman, Ingrid; Tabruyn, Sebastien; Rebmann, Vera; De Las Rivas, J.; Guruceaga, Elisabet; Bandres, Eva; Lecanda, Fernando	MOLECULAR ONCOLOGY	2014	10.1016/j.molonc.2014.01.012	36	9	0	0	0	0	0	0	0	1	21	14
Regulation of the Tumor Suppressor PTEN through Exosomes: A Diagnostic Potential for Prostate Cancer	Gabriel, Kathleen; Ingram, Alistair; Austin, Richard; Kapoor, Anil; Tang, Damu; Majeed, Fadwa; Qureshi, Talha; Al-Nedawi, Khalid	PLOS ONE	2013	10.1371/journal.pone.0070047	36	7.2	0	0	0	0	0	0	2	9	13	10
Regulation of Postsynaptic Retrograde Signaling by Presynaptic Exosome Release	Korkut, Ceren; Li, Yihang; Koles, Kate; Brewer, Cassandra; Ashley, James; Yoshihara, Motojiro; Budnik, Vivian	NEURON	2013	10.1016/j.neuron.2013.01.013	36	7.2	0	0	0	0	0	0	3	11	7	15
Exosomes as nucleic acid nanocarriers	van den Boorn, Jasper G.; Dassler, Juliane; Coch, Christoph; Schlee, Martin; Hartmann, Gunther	ADVANCED DRUG DELIVERY REVIEWS	2013	10.1016/j.addr.2012.06.011	36	7.2	0	0	0	0	0	0	3	9	13	11
Dendritic cell exosomes directly kill tumor cells and activate natural killer cells via TNF superfamily ligands	Munich, Stephan; Sobo-Vujanovic, Andrea; Buchser, William J.; Beer-Stolz, Donna; Vujanovic, Nikola L.	ONCOIMMUNOLOGY	2012	10.4161/onci.20897	36	6	0	0	0	0	0	0	6	10	10	10
The Phosphorylated Sodium Chloride Cotransporter in Urinary Exosomes Is Superior to Prostasin as a Marker for Aldosteronism	van der Lubbe, Nils; Jansen, Pieter M.; Salih, Mahdi; Fenton, Robert A.; van den Meiracker, Anton H.; Danser, A. H. Jan; Zietse, Robert; Hoorn, Ewout J.	HYPERTENSION	2012	10.1161/HYPERTENSIONAHA.112.198135	36	6	0	0	0	0	0	0	6	7	11	11
Increasing vaccine potency through exosome antigen targeting	Hartman, Zachary C.; Wei, Junping; Glass, Oliver K.; Guo, Hongtao; Lei, Gangjun; Yang, Xiao-Yi; Osada, Takuya; Hobeika, Amy; Delcayre, Alain; Le Pecq, Jean-Bernard; Morse, Michael A.; Clay, Timothy M.; Lyerly, Herbert K.	VACCINE	2011	10.1016/j.vaccine.2011.09.133	36	5.14	0	0	0	0	0	5	4	8	9	10
Different nuclease requirements for exosome-mediated degradation of normal and nonstop mRNAs	Schaeffer, Daneen; van Hoof, Ambro	PROCEEDINGS OF THE NATIONAL ACADEMY OF SCIENCES OF THE UNITED STATES OF AMERICA	2011	10.1073/pnas.1013180108	36	5.14	0	0	0	0	2	12	12	4	3	3
MHC class II+ exosomes in plasma suppress inflammation in an antigen-specific and fas Ligand/Fas-Dependent manner	Kim, Seon Hee; Bianco, Nicole R.; Shufesky, William J.; Morelli, Adrian E.; Robbins, Paul D.	JOURNAL OF IMMUNOLOGY	2007		36	3.27	0	2	2	2	7	6	2	4	3	8
Increased induction of antitumor response by exosomes derived from interleukin-2 gene-modified tumor cells	Yang, Yunshan; Xiu, Fangming; Cai, Zhijian; Wang, Jianli; Wang, Qingqing; Fu, Yangxin; Cao, Xuetao	JOURNAL OF CANCER RESEARCH AND CLINICAL ONCOLOGY	2007	10.1007/s00432-006-0184-7	36	3.27	2	3	2	5	5	3	3	4	4	5
Different gDNA Content in the Subpopulations of Prostate Cancer Extracellular Vesicles: Apoptotic Bodies, Microvesicles, and Exosomes	Lazaro-Ibanez, Elisa; Sanz-Garcia, Andres; Visakorpi, Tapio; Escobedo-Lucea, Carmen; Siljander, Pia; Ayuso-Sacido, Angel; Yliperttula, Marjo	PROSTATE	2014	10.1002/pros.22853	35	8.75	0	0	0	0	0	0	0	1	16	18
Dendritic Cell-Derived Exosomes as Immunotherapies in the Fight against Cancer	Pitt, Jonathan M.; Charrier, Melinda; Viaud, Sophie; Andre, Fabrice; Besse, Benjamin; Chaput, Nathalie; Zitvogel, Laurence	JOURNAL OF IMMUNOLOGY	2014	10.4049/jimmunol.1400703	35	8.75	0	0	0	0	0	0	0	3	11	21
Epigenetic Regulation of Connective Tissue Growth Factor by MicroRNA-214 Delivery in Exosomes From Mouse or Human Hepatic Stellate Cells	Chen, Li; Charrier, Alyssa; Zhou, Yu; Chen, Ruju; Yu, Bo; Agarwal, Kitty; Tsukamoto, Hidekazu; Lee, L. James; Paulaitis, Michael E.; Brigstock, David R.	HEPATOLOGY	2014	10.1002/hep.26768	35	8.75	0	0	0	0	0	0	0	5	13	17
IFN gamma-stimulated dendritic cell exosomes as a potential therapeutic for remyelination	Pusic, Aya D.; Pusic, Kae M.; Clayton, Benjamin L. L.; Kraig, Richard P.	JOURNAL OF NEUROIMMUNOLOGY	2014	10.1016/j.jneuroim.2013.10.014	35	8.75	0	0	0	0	0	0	0	8	12	15
Tumor-Stroma Interaction: Revealing Fibroblast-Secreted Exosomes as Potent Regulators of Wnt-Planar Cell Polarity Signaling in Cancer Metastasis	Luga, Valbona; Wrana, Jeffrey L.	CANCER RESEARCH	2013	10.1158/0008-5472.CAN-13-1791	35	7	0	0	0	0	0	0	0	8	10	17
Mesenchymal stem cells in regenerative medicine applied to rheumatic diseases: Role of secretome and exosomes	Maumus, Marie; Jorgensen, Christian; Noel, Daniele	BIOCHIMIE	2013	10.1016/j.biochi.2013.04.017	35	7	0	0	0	0	0	0	0	2	14	19
Hijacking Multivesicular Bodies Enables Long-Term and Exosome-Mediated Long-Distance Action of Anthrax Toxin	Abrami, Laurence; Brandi, Lucia; Moayeri, Mahtab; Brown, Michael J.; Krantz, Bryan A.; Leppla, Stephen H.; van der Goot, F. Gisou	CELL REPORTS	2013	10.1016/j.celrep.2013.10.019	35	7	0	0	0	0	0	0	0	11	12	12
Signaling Pathways in Exosomes Biogenesis, Secretion and Fate	Urbanelli, Lorena; Magini, Alessandro; Buratta, Sandra; Brozzi, Alessandro; Sagini, Krizia; Polchi, Alice; Tancini, Brunella; Emiliani, Carla	GENES	2013	10.3390/genes4020152	35	7	0	0	0	0	0	0	0	4	11	20
Exosomes as nano-theranostic delivery platforms for gene therapy	Tan, Aaron; Rajadas, Jayakumar; Seifalian, Alexander M.	ADVANCED DRUG DELIVERY REVIEWS	2013	10.1016/j.addr.2012.06.014	35	7	0	0	0	0	0	0	6	7	14	8
Possible Role of Exosomes Containing RNA in Mediating Nontargeted Effect of Ionizing Radiation	Al-Mayah, Ammar H. J.; Irons, Sarah L.; Pink, Ryan C.; Carter, David R. F.; Kadhim, Munira A.	RADIATION RESEARCH	2012	10.1667/RR2868.1	35	5.83	0	0	0	0	0	0	3	3	15	14
Tumour exosomes inhibit binding of tumour-reactive antibodies to tumour cells and reduce ADCC	Battke, Christina; Ruiss, Romana; Welsch, Ulrich; Wimberger, Pauline; Lang, Stephan; Jochum, Simon; Zeidler, Reinhard	CANCER IMMUNOLOGY IMMUNOTHERAPY	2011	10.1007/s00262-011-0979-5	35	5	0	0	0	0	2	3	8	5	11	6
TLR2-Mediated Expansion of MDSCs Is Dependent on the Source of Tumor Exosomes	Xiang, Xiaoyu; Liu, Yuelong; Zhuang, Xiaoyin; Zhang, Shuangqin; Michalek, Sue; Taylor, Douglas D.; Grizzle, William; Zhang, Huang-Ge	AMERICAN JOURNAL OF PATHOLOGY	2010	10.2353/ajpath.2010.100245	35	4.38	0	0	0	0	5	3	7	7	7	6
Exosome complex and pervasive transcription in eukaryotic genomes	Belostotsky, Dmitry	CURRENT OPINION IN CELL BIOLOGY	2009	10.1016/j.ceb.2009.04.011	35	3.89	0	0	1	10	11	3	3	4	1	2
Autophagy, exosomes and drusen formation in age-related macular degeneration	Wang, Ai Ling; Lukas, Thomas J.; Yuan, Ming; Du, Nga; Tso, Mark O.; Neufeld, Arthur H.	AUTOPHAGY	2009		35	3.89	0	0	3	2	1	5	5	5	9	5
The brefeldin A-inhibited guanine nucleotide-exchange protein, BIG2, regulates the constitutive release of TNFR1 exosome-like vesicles	Islam, Aminul; Shen, Xiaoyan; Hiroi, Toyoko; Moss, Joel; Vaughan, Martha; Levine, Stewart J.	JOURNAL OF BIOLOGICAL CHEMISTRY	2007	10.1074/jbc.M607122200	35	3.18	0	5	4	4	4	3	5	5	2	3
Exosomes as divine messengers: are they the Hermes of modern molecular oncology?	Braicu, C.; Tomuleasa, C.; Monroig, P.; Cucuianu, A.; Berindan-Neagoe, I.; Calin, G. A.	CELL DEATH AND DIFFERENTIATION	2015	10.1038/cdd.2014.130	34	11.33	0	0	0	0	0	0	0	0	11	22
Exosome-mediated transfer of miR-10b promotes cell invasion in breast cancer	Singh, Ramesh; Pochampally, Radhika; Watabe, Kounosuke; Lu, Zhaohui; Mo, Yin-Yuan	MOLECULAR CANCER	2014	10.1186/1476-4598-13-256	34	8.5	0	0	0	0	0	0	0	0	10	24
Integrated immunoisolation and protein analysis of circulating exosomes using microfluidic technology	He, Mei; Crow, Jennifer; Roth, Marc; Zeng, Yong; Godwin, Andrew K.	LAB ON A CHIP	2014	10.1039/c4lc00662c	34	8.5	0	0	0	0	0	0	0	0	11	22
Exosome Uptake through Clathrin-mediated Endocytosis and Macropinocytosis and Mediating miR-21 Delivery	Tian, Tian; Zhu, Yan-Liang; Zhou, Yue-Yuan; Liang, Gao-Feng; Wang, Yuan-Yuan; Hu, Fei-Hu; Xiao, Zhong-Dang	JOURNAL OF BIOLOGICAL CHEMISTRY	2014	10.1074/jbc.M114.588046	34	8.5	0	0	0	0	0	0	0	0	16	18
Exosomes as mediators of neuroinflammation	Gupta, Archana; Pulliam, Lynn	JOURNAL OF NEUROINFLAMMATION	2014	10.1186/1742-2094-11-68	34	8.5	0	0	0	0	0	0	0	1	14	19
Threading the barrel of the RNA exosome	Schneider, Claudia; Tollervey, David	TRENDS IN BIOCHEMICAL SCIENCES	2013	10.1016/j.tibs.2013.06.013	34	6.8	0	0	0	0	0	0	0	10	15	9
Cancer Cells Induced to Express Mesenchymal Phenotype Release Exosome-like Extracellular Vesicles Carrying Tissue Factor	Garnier, Delphine; Magnus, Nathalie; Lee, Tae Hoon; Bentley, Victoria; Meehan, Brian; Milsom, Chloe; Montermini, Laura; Kislinger, Thomas; Rak, Janusz	JOURNAL OF BIOLOGICAL CHEMISTRY	2012	10.1074/jbc.M112.401760	34	5.67	0	0	0	0	0	0	6	8	11	9
URINARY EXOSOMES AND PROTEOMICS	Moon, Pyong-Gon; You, Sungyong; Lee, Jeong-Eun; Hwang, Daehee; Baek, Moon-Chang	MASS SPECTROMETRY REVIEWS	2011	10.1002/mas.20319	34	4.86	0	0	0	0	0	5	6	9	5	9
Exosome Targeting of Tumor Antigens Expressed by Cancer Vaccines Can Improve Antigen Immunogenicity and Therapeutic Efficacy	Rountree, Ryan B.; Mandl, Stefanie J.; Nachtwey, James M.; Dalpozzo, Katie; Do, Lisa; Lombardo, John R.; Schoonmaker, Peter L.; Brinkmann, Kay; Dirmeier, Ulrike; Laus, Reiner; Delcayre, Alain	CANCER RESEARCH	2011	10.1158/0008-5472.CAN-10-4076	34	4.86	0	0	0	0	1	5	8	5	8	7
RNA channelling by the eukaryotic exosome	Malet, Helene; Topf, Maya; Clare, Daniel K.; Ebert, Judith; Bonneau, Fabien; Basquin, Jerome; Drazkowska, Karolina; Tomecki, Rafal; Dziembowski, Andrzej; Conti, Elena; Saibil, Helen R.; Lorentzen, Esben	EMBO REPORTS	2010	10.1038/embor.2010.164	34	4.25	0	0	0	0	5	6	11	5	3	4
The Herpes Simplex Virus-1 Encoded Glycoprotein B Diverts HLA-DR into the Exosome Pathway	Temme, Sebastian; Eis-Huebinger, Anna M.; McLellan, Alexander D.; Koch, Norbert	JOURNAL OF IMMUNOLOGY	2010	10.4049/jimmunol.0902192	34	4.25	0	0	0	1	7	4	4	4	6	8
Difference gel electrophoresis analysis of Ras-transformed fibroblast cell-derived exosomes	Ji, Hong; Erfani, Nasrollah; Tauro, Bow J.; Kapp, Eugene A.; Zhu, Hong-Jian; Moritz, Robert L.; Lim, Justin W. E.; Simpson, Richard J.	ELECTROPHORESIS	2008	10.1002/elps.200800015	34	3.4	0	1	5	5	2	4	8	4	1	2
Insights into the mechanism of progressive RNA degradation by the archaeal exosome	Navarro, Marcos V. A. S.; Oliveira, Carla C.; Zanchin, Nilson I. T.; Guimaraes, Beatriz G.	JOURNAL OF BIOLOGICAL CHEMISTRY	2008	10.1074/jbc.M801005200	34	3.4	0	4	6	7	3	4	6	3	0	1
Human bone marrow- and adipose-mesenchymal stem cells secrete exosomes enriched in distinctive miRNA and tRNA species	Baglio, Serena Rubina; Rooijers, Koos; Koppers-Lalic, Danijela; Verweij, Frederik J.; Lanzon, M. Perez; Zini, Nicoletta; Naaijkens, Benno; Perut, Francesca; Niessen, Hans W. M.; Baldini, Nicola; Pegtel, D. Michiel	STEM CELL RESEARCH & THERAPY	2015	10.1186/s13287-015-0116-z	33	11	0	0	0	0	0	0	0	0	4	29
Cancer exosomes trigger mesenchymal stem cell differentiation into pro-angiogenic and pro-invasive myofibroblasts	Chowdhury, Ridwana; Webber, Jason P.; Gurney, Mark; Mason, Malcolm D.; Tabi, Zsuzsanna; Clayton, Aled	ONCOTARGET	2015		33	11	0	0	0	0	0	0	0	0	6	27
The SKIV2L RNA exosome limits activation of the RIG-I-like receptors	Eckard, Sterling C.; Rice, Gillian I.; Fabre, Alexandre; Badens, Catherine; Gray, Elizabeth E.; Hartley, Jane L.; Crow, Yanick J.; Stetson, Daniel B.	NATURE IMMUNOLOGY	2014	10.1038/ni.2948	33	8.25	0	0	0	0	0	0	0	2	16	15
Neoplastic Reprogramming of Patient-Derived Adipose Stem Cells by Prostate Cancer Cell-Associated Exosomes	Abd Elmageed, Zakaria Y.; Yang, Yijun; Thomas, Raju; Ranjan, Manish; Mondal, Debasis; Moroz, Krzysztof; Fang, Zhide; Rezk, Bashir M.; Moparty, Krishnarao; Sikka, Suresh C.; Sartor, Oliver; Abdel-Mageed, Asim B.	STEM CELLS	2014	10.1002/stem.1619	33	8.25	0	0	0	0	0	0	0	1	9	23
Youth and Environmental Enrichment Generate Serum Exosomes Containing miR-219 that Promote CNS Myelination	Pusic, Aya D.; Kraig, Richard P.	GLIA	2014	10.1002/glia.22606	33	8.25	0	0	0	0	0	0	0	4	13	16
Exosomes from red blood cell units bind to monocytes and induce proinflammatory cytokines, boosting T-cell responses in vitro	Danesh, Ali; Inglis, Heather C.; Jackman, Rachael P.; Wu, Shiquan; Deng, Xutao; Muench, Marcus O.; Heitman, John W.; Norris, Philip J.	BLOOD	2014	10.1182/blood-2013-10-530469	33	8.25	0	0	0	0	0	0	0	5	15	13
A link between nuclear RNA surveillance, the human exosome and RNA polymerase II transcriptional termination	de Almeida, Sergio F.; Garcia-Sacristan, Ana; Custodio, Noelia; Carmo-Fonseca, Maria	NUCLEIC ACIDS RESEARCH	2010	10.1093/nar/gkq703	33	4.12	0	0	0	0	6	4	9	10	3	1
Fragments of antigen-loaded dendritic cells (DC) and DC-derived exosomes induce protective immunity against Leishmania major	Schnitzer, Johannes K.; Berzel, Simon; Fajardo-Moser, Marcela; Remer, Katharina A.; Moll, Heidrun	VACCINE	2010	10.1016/j.vaccine.2010.06.077	33	4.12	0	0	0	0	4	5	3	5	8	8
Candidate biomarkers in exosome-like vesicles purified from rat and mouse urine samples	Conde-Vancells, Javier; Rodriguez-Suarez, Eva; Gonzalez, Esperanza; Berisa, Agustin; Gil, David; Embade, Nieves; Valle, Mikel; Luka, Zigmund; Elortza, Felix; Wagner, Conrad; Lu, Shelly C.; Mato, Jose M.; Falcon-Perez, Juan M.	PROTEOMICS CLINICAL APPLICATIONS	2010	10.1002/prca.200900103	33	4.12	0	0	0	0	5	7	9	6	4	2
Insulin-Degrading Enzyme Sorting in Exosomes: A Secretory Pathway for a Key Brain Amyloid-beta Degrading Protease	Bulloj, Ayelen; Leal, Maria C.; Xu, Huaxi; Castano, Eduardo M.; Morelli, Laura	JOURNAL OF ALZHEIMERS DISEASE	2010	10.3233/JAD-2010-1206	33	4.12	0	0	0	2	4	8	7	5	2	5
Exosome Release by Primary B Cells	McLellan, Alexander D.	CRITICAL REVIEWS IN IMMUNOLOGY	2009		33	3.67	0	0	0	7	2	3	5	5	9	2
Structural organization of the RNA-degrading exosome	Lorentzen, Esben; Basquin, Jerome; Conti, Elena	CURRENT OPINION IN STRUCTURAL BIOLOGY	2008	10.1016/j.sbi.2008.10.004	33	3.3	0	0	3	7	5	3	6	3	3	3
Embryonic Stem Cell-Derived Exosomes Promote Endogenous Repair Mechanisms and Enhance Cardiac Function Following Myocardial Infarction	Khan, Mohsin; Nickoloff, Emily; Abramova, Tatiana; Johnson, Jennifer; Verma, Suresh Kumar; Krishnamurthy, Prasanna; Mackie, Alexander Roy; Vaughan, Erin; Garikipati, Venkata Naga Srikanth; Benedict, Cynthia; Ramirez, Veronica; Lambers, Erin; Ito, Aiko; Gao, Erhe; Misener, Sol; Luongo, Timothy; Elrod, John; Qin, Gangjian; Houser, Steven R.; Koch, Walter J.; Kishore, Raj	CIRCULATION RESEARCH	2015	10.1161/CIRCRESAHA.117.305990	32	10.67	0	0	0	0	0	0	0	0	6	26
Optimized exosome isolation protocol for cell culture supernatant and human plasma	Lobb, Richard J.; Becker, Melanie; Wen, Shu Wen; Wong, Christina S. F.; Wiegmans, Adrian P.; Leimgruber, Antoine; Moeller, Andreas	JOURNAL OF EXTRACELLULAR VESICLES	2015	10.3402/jev.v4.27031	32	10.67	0	0	0	0	0	0	0	0	3	27
Exosomes: Vehicles of Intercellular Signaling, Biomarkers, and Vectors of Cell Therapy	Kourembanas, Stella	ANNUAL REVIEW OF PHYSIOLOGY, VOL 77	2015	10.1146/annurev-physiol-021014-071641	32	10.67	0	0	0	0	0	0	0	0	8	24
Molecular characterization of exosome-like vesicles from breast cancer cells	Kruger, Stefan; Abd Elmageed, Zakaria Y.; Hawke, David H.; Woerner, Philipp M.; Jansen, David A.; Abdel-Mageed, Asim B.; Alt, Eckhard U.; Izadpanah, Reza	BMC CANCER	2014	10.1186/1471-2407-14-44	32	8	0	0	0	0	0	0	0	3	15	14
LRRK2 secretion in exosomes is regulated by 14-3-3	Fraser, Kyle B.; Moehle, Mark S.; Daher, Joao P. L.; Webber, Philip J.; Williams, Jeri Y.; Stewart, Carrie A.; Yacoubian, Talene A.; Cowell, Rita M.; Dokland, Terje; Ye, Tong; Chen, Dongquan; Siegal, Gene P.; Galemmo, Robert A.; Tsika, Elpida; Moore, Darren J.; Standaert, David G.; Kojima, Kyoko; Mobley, James A.; West, Andrew B.	HUMAN MOLECULAR GENETICS	2013	10.1093/hmg/ddt346	32	6.4	0	0	0	0	0	0	0	8	9	15
Tumor-derived exosomes and microvesicles in head and neck cancer: Implications for tumor biology and biomarker discovery	Principe, Simona; Hui, Angela Bik-Yu; Bruce, Jeff; Sinha, Ankit; Liu, Fei-Fei; Kislinger, Thomas	PROTEOMICS	2013	10.1002/pmic.201200533	32	6.4	0	0	0	0	0	0	3	8	8	13
Exosomes as a novel way of interneuronal communication	Chivet, Mathilde; Javalet, Charlotte; Hemming, Fiona; Pernet-Gallay, Karin; Laulagnier, Karine; Fraboulet, Sandrine; Sadoul, Remy	BIOCHEMICAL SOCIETY TRANSACTIONS	2013	10.1042/BST20120266	32	6.4	0	0	0	0	0	0	2	7	12	11
Exosomes and communication between tumours and the immune system: are all exosomes equal?	Bobrie, Angelique; Thery, Clotilde	BIOCHEMICAL SOCIETY TRANSACTIONS	2013	10.1042/BST20120245	32	6.4	0	0	0	0	0	0	1	5	15	11
Immunomodulatory molecules are released from the first trimester and term placenta via exosomes	Kshirsagar, S. K.; Alam, S. M.; Jasti, S.; Hodes, H.; Nauser, T.; Gilliam, M.; Billstrand, C.; Hunt, J. S.; Petroff, M. G.	PLACENTA	2012	10.1016/j.placenta.2012.10.005	32	5.33	0	0	0	0	0	0	3	9	5	14
Tumor-exosomes and leukocyte activation: an ambivalent crosstalk	Zech, Daniela; Rana, Sanyukta; Buechler, Markus W.; Zoeller, Margot	CELL COMMUNICATION AND SIGNALING	2012	10.1186/1478-811X-10-37	32	5.33	0	0	0	0	0	0	4	7	8	13
Exosomes as Extrapulmonary Signaling Conveyors for Nanoparticle-Induced Systemic Immune Activation	Zhu, Motao; Li, Yiye; Shi, Jian; Feng, Weiyue; Nie, Guangjun; Zhao, Yuliang	SMALL	2012	10.1002/smll.201101708	32	5.33	0	0	0	0	0	4	10	9	7	2
The CCR4-NOT Complex Physically and Functionally Interacts with TRAMP and the Nuclear Exosome	Azzouz, Nowel; Panasenko, Olesya O.; Colau, Geoffroy; Collart, Martine A.	PLOS ONE	2009	10.1371/journal.pone.0006760	32	3.56	0	0	0	1	5	8	6	6	3	3
Exosomes are an effective vaccine against congenital toxoplasmosis in mice	Beauvillain, Celine; Juste, Matthieu O.; Dion, Sarah; Pierre, Josette; Dimier-Poisson, Isabelle	VACCINE	2009	10.1016/j.vaccine.2009.01.022	32	3.56	0	0	0	0	5	4	2	4	11	6
Increased exosome production from tumour cell cultures using the Integra CELLine culture system	Mitchell, J. Paul; Court, Jacqueline; Mason, Malcolm David; Tabi, Zsuzsanna; Clayton, Aled	JOURNAL OF IMMUNOLOGICAL METHODS	2008	10.1016/j.jim.2008.03.001	32	3.2	0	0	1	3	1	1	0	6	13	6
The subcellular localisation of trypanosome RRP6 and its association with the exosome	Haile, Simon; Cristodero, Marina; Clayton, Christine; Estevez, Antonio M.	MOLECULAR AND BIOCHEMICAL PARASITOLOGY	2007	10.1016/j.molbiopara.2006.10.005	32	2.91	3	5	4	4	3	3	3	4	2	1
Biodistribution and delivery efficiency of unmodified tumor-derived exosomes	Smyth, Tyson; Kullberg, Max; Malik, Noeen; Smith-Jones, Peter; Graner, Michael W.; Anchordoquy, Thomas J.	JOURNAL OF CONTROLLED RELEASE	2015	10.1016/j.jconrel.2014.12.013	31	10.33	0	0	0	0	0	0	0	0	10	20
Exosomes released from human induced pluripotent stem cells-derived MSCs facilitate cutaneous wound healing by promoting collagen synthesis and angiogenesis	Zhang, Jieyuan; Guan, Junjie; Niu, Xin; Hu, Guowen; Guo, Shangchun; Li, Qing; Xie, Zongping; Zhang, Changqing; Wang, Yang	JOURNAL OF TRANSLATIONAL MEDICINE	2015	10.1186/s12967-015-0417-0	31	10.33	0	0	0	0	0	0	0	0	8	23
Analysis of exosome purification methods using a model liposome system and tunable-resistive pulse sensing	Lane, Rebecca E.; Korbie, Darren; Anderson, Will; Vaidyanathan, Ramanathan; Trau, Matt	SCIENTIFIC REPORTS	2015	10.1038/srep07639	31	10.33	0	0	0	0	0	0	0	0	8	22
Exosome-mediated delivery of functionally active miRNA-155 inhibitor to macrophages	Momen-Heravi, Fatemeh; Bala, Shashi; Bukong, Terence; Szabo, Gyongyi	NANOMEDICINE-NANOTECHNOLOGY BIOLOGY AND MEDICINE	2014	10.1016/j.nano.2014.03.014	31	7.75	0	0	0	0	0	0	0	0	13	17
Plasma exosomes as markers of therapeutic response in patients with acute myeloic leukemia	Hong, Chang-Sook; Muller, Laurent; Whiteside, Theresa L.; Boyiadzis, Michael	FRONTIERS IN IMMUNOLOGY	2014	10.3389/fimmu.2014.00160	31	7.75	0	0	0	0	0	0	0	1	13	16
Prostate Cancer Biomarker Profiles in Urinary Sediments and Exosomes	Dijkstra, Siebren; Birker, Ingrid L.; Smit, Frank P.; Leyten, Gisele H. J. M.; de Reijke, Theo M.; van Oort, Inge M.; Mulders, Peter F. A.; Jannink, Sander A.; Schalken, Jack A.	JOURNAL OF UROLOGY	2014	10.1016/j.juro.2013.11.001	31	7.75	0	0	0	0	0	0	0	6	10	14
Exosomes: Decreased Sensitivity of Lung Cancer A549 Cells to Cisplatin	Xiao, Xia; Yu, Shaorong; Li, Shuchun; Wu, Jianzhong; Ma, Rong; Cao, Haixia; Zhu, Yanliang; Feng, Jifeng	PLOS ONE	2014	10.1371/journal.pone.0089534	31	7.75	0	0	0	0	0	0	0	2	16	13
Exosomes Nanoparticles Involved in Cardioprotection?	Yellon, Derek M.; Davidson, Sean M.	CIRCULATION RESEARCH	2014	10.1161/CIRCRESAHA.113.300636	31	7.75	0	0	0	0	0	0	0	5	13	13
Diabetic nephropathy induces changes in the proteome of human urinary exosomes as revealed by label-free comparative analysis	Zubiri, Irene; Posada-Ayala, Maria; Sanz-Maroto, Aroa; Calvo, Enrique; Martin-Lorenzo, Marta; Gonzalez-Calero, Laura; de la Cuesta, Fernando; Lopez, Juan A.; Fernandez-Fernandez, Beatriz; Ortiz, Alberto; Vivanco, Fernando; Alvarez-Llamas, Gloria	JOURNAL OF PROTEOMICS	2014	10.1016/j.jprot.2013.10.037	31	7.75	0	0	0	0	0	0	0	5	10	16
Characterization of RNA in exosomes secreted by human breast cancer cell lines using next-generation sequencing	Jenjaroenpun, Piroon; Kremenska, Yuliya; Nair, Vrundha M.; Kremenskoy, Maksym; Joseph, Baby; Kurochkin, Igor V.	PEERJ	2013	10.7717/peerj.201	31	6.2	0	0	0	0	0	0	0	3	14	14
Proteome Profiling of Neuroblastoma-Derived Exosomes Reveal the Expression of Proteins Potentially Involved in Tumor Progression	Marimpietri, Danilo; Petretto, Andrea; Raffaghello, Lizzia; Pezzolo, Annalisa; Gagliani, Cristina; Tacchetti, Carlo; Mauri, Pierluigi; Melioli, Giovanni; Pistoia, Vito	PLOS ONE	2013	10.1371/journal.pone.0075054	31	6.2	0	0	0	0	0	0	0	7	14	10
Cardiac myocyte exosomes: stability, HSP60, and proteomics	Malik, Z. A.; Kott, K. S.; Poe, A. J.; Kuo, T.; Chen, L.; Ferrara, K. W.; Knowlton, A. A.	AMERICAN JOURNAL OF PHYSIOLOGY-HEART AND CIRCULATORY PHYSIOLOGY	2013	10.1152/ajpheart.00835.2012	31	6.2	0	0	0	0	0	0	1	11	7	12
Exosomes are endogenous nanoparticles that can deliver biological information between cells	Sun, Dongmei; Zhuang, Xiaoying; Zhang, Shuangqin; Deng, Zhong-Bin; Grizzle, William; Miller, Donald; Zhang, Huang-Ge	ADVANCED DRUG DELIVERY REVIEWS	2013	10.1016/j.addr.2012.07.002	31	6.2	0	0	0	0	0	0	1	6	12	12
Virus-modified exosomes for targeted RNA delivery; A new approach in nanomedicine	Koppers-Lalic, Danijela; Hogenboom, Marye M.; Middeldorp, Jaap M.; Pegtel, D. Michiel	ADVANCED DRUG DELIVERY REVIEWS	2013	10.1016/j.addr.2012.07.006	31	6.2	0	0	0	0	0	0	3	8	9	10
Drosophila S2 Cells Secrete Wingless on Exosome-Like Vesicles but the Wingless Gradient Forms Independently of Exosomes	Beckett, Karen; Monier, Solange; Palmer, Lucy; Alexandre, Cyrille; Green, Hannah; Bonneil, Eric; Raposo, Graca; Thibault, Pierre; Le Borgne, Roland; Vincent, Jean-Paul	TRAFFIC	2013	10.1111/tra.12016	31	6.2	0	0	0	0	0	0	3	14	6	8
Mechanism of TNF-alpha autocrine effects in hypoxic cardiomyocytes: Initiated by hypoxia inducible factor 1 alpha, presented by exosomes	Yu, Xian; Deng, Lingyan; Wang, Dan; Li, Na; Chen, Xiao; Cheng, Xiang; Yuan, Jin; Gao, Xingli; Liao, Mengyang; Wang, Min; Liao, Yuhua	JOURNAL OF MOLECULAR AND CELLULAR CARDIOLOGY	2012	10.1016/j.yjmcc.2012.10.002	31	5.17	0	0	0	0	0	0	4	10	9	8
The crystal structure of S. cerevisiae Ski2, a DExH helicase associated with the cytoplasmic functions of the exosome	Halbach, Felix; Rode, Michaela; Conti, Elena	RNA-A PUBLICATION OF THE RNA SOCIETY	2012	10.1261/rna.029553.111	31	5.17	0	0	0	0	0	6	10	6	5	4
Exosomes Released from M.tuberculosis Infected Cells Can Suppress IFN-gamma Mediated Activation of Naive Macrophages	Singh, Prachi P.; LeMaire, Christopher; Tan, John C.; Zeng, Erliang; Schorey, Jeffery S.	PLOS ONE	2011	10.1371/journal.pone.0018564	31	4.43	0	0	0	0	0	7	5	4	8	7
Profile of Exosomes Related Proteins Released by Differentiated and Undifferentiated Human Keratinocytes	Chavez-Munoz, Claudia; Kilani, Ruhangiz T.; Ghahary, Aziz	JOURNAL OF CELLULAR PHYSIOLOGY	2009	10.1002/jcp.21847	31	3.44	0	0	0	1	6	5	8	5	3	2
Reticulocyte-secreted exosomes bind natural IgM antibodies: involvement of a ROS-activatable endosomal phospholipase iPLA2	Blanc, Lionel; Barres, Celine; Bette-Bobillo, Pascale; Vidal, Michel	BLOOD	2007	10.1182/blood-2007-04-085845	31	2.82	0	5	2	6	3	4	1	3	6	1
Exosomes in bodily fluids are a highly stable resource of disease biomarkers	Boukouris, Stephanie; Mathivanan, Suresh	Proteomics Clinical Applications	2015	10.1002/prca.201400114	30	10	0	0	0	0	0	0	0	0	8	22
Exosomes from Human Immunodeficiency Virus Type 1 (HIV-1)-Infected Cells License Quiescent CD4(+) T Lymphocytes To Replicate HIV-1 through a Nef- and ADAM17-Dependent Mechanism	Arenaccio, Claudia; Chiozzini, Chiara; Columba-Cabezas, Sandra; Manfredi, Francesco; Affabris, Elisabetta; Baur, Andreas; Federico, Maurizio	JOURNAL OF VIROLOGY	2014	10.1128/JVI.01712-14	30	7.5	0	0	0	0	0	0	0	1	13	16
Long non-coding RNAs with low expression levels in cells are enriched in secreted exosomes	Gezer, Ugur; Ozgur, Emre; Cetinkaya, Merve; Isin, Mustafa; Dalay, Nejat	CELL BIOLOGY INTERNATIONAL	2014	10.1002/cbin.10301	30	7.5	0	0	0	0	0	0	0	4	12	14
Bladder Cancer Exosomes Contain EDIL-3/Del1 and Facilitate Cancer Progression	Beckham, Carla J.; Olsen, Jayme; Yin, Peng-Nien; Wu, Chia-Hao; Ting, Huei-Ju; Hagen, Fred K.; Scosyrev, Emelian; Messing, Edward M.; Lee, Yi-Fen	JOURNAL OF UROLOGY	2014	10.1016/j.juro.2014.02.035	30	7.5	0	0	0	0	0	0	0	3	11	16
Human CD4(+)CD39(+) regulatory T cells produce adenosine upon co-expression of surface CD73 or contact with CD73(+) exosomes or CD73(+) cells	Schuler, P. J.; Saze, Z.; Hong, C. -S.; Muller, L.; Gillespie, D. G.; Cheng, D.; Harasymczuk, M.; Mandapathil, M.; Lang, S.; Jackson, E. K.; Whiteside, T. L.	CLINICAL AND EXPERIMENTAL IMMUNOLOGY	2014	10.1111/cei.12354	30	7.5	0	0	0	0	0	0	0	2	14	13
Proteomics Analysis of Cancer Exosomes Using a Novel Modified Aptamer-based Array (SOMAscan(TM)) Platform*	Webber, Jason; Stone, Timothy C.; Katilius, Evaldas; Smith, Breanna C.; Gordon, Bridget; Mason, Malcolm D.; Tabi, Zsuzsanna; Brewis, Ian A.; Clayton, Aled	MOLECULAR & CELLULAR PROTEOMICS	2014	10.1074/mcp.M113.032136	30	7.5	0	0	0	0	0	0	0	2	12	14
Exosome-formed synthetic microRNA-143 is transferred to osteosarcoma cells and inhibits their migration	Shimbo, Keisuke; Miyaki, Shigeru; Ishitobi, Hiroyuki; Kato, Yoshio; Kubo, Tadahiko; Shimose, Shoji; Ochi, Mitsuo	BIOCHEMICAL AND BIOPHYSICAL RESEARCH COMMUNICATIONS	2014	10.1016/j.bbrc.2014.02.007	30	7.5	0	0	0	0	0	0	0	3	12	15
The eukaryotic RNA exosome	Januszyk, Kurt; Lima, Christopher D.	CURRENT OPINION IN STRUCTURAL BIOLOGY	2014	10.1016/j.sbi.2014.01.011	30	7.5	0	0	0	0	0	0	0	3	9	18
MicroRNA and Protein Profiling of Brain Metastasis Competent Cell-Derived Exosomes	Camacho, Laura; Guerrero, Paola; Marchetti, Dario	PLOS ONE	2013	10.1371/journal.pone.0073790	30	6	0	0	0	0	0	0	0	15	7	7
Exosomes in the pathogenesis, diagnostics and therapeutics of liver diseases	Masyuk, Anatoliy I.; Masyuk, Tatyana V.; LaRusso, Nicholas F.	JOURNAL OF HEPATOLOGY	2013		30	6	0	0	0	0	0	0	1	6	14	9
Grape Exosome-like Nanoparticles Induce Intestinal Stem Cells and Protect Mice From DSS-Induced Colitis	Ju, Songwen; Mu, Jingyao; Dokland, Terje; Zhuang, Xiaoying; Wang, Qilong; Jiang, Hong; Xiang, Xiaoyu; Deng, Zhong-Bin; Wang, Baomei; Zhang, Lifeng; Roth, Mary; Welti, Ruth; Mobley, James; Jun, Yan; Miller, Donald; Zhang, Huang-Ge	MOLECULAR THERAPY	2013	10.1038/mt.2013.64	30	6	0	0	0	0	0	0	1	4	12	13
Contribution of proteomics to understanding the role of tumor-derived exosomes in cancer progression: State of the art and new perspectives	Fontana, Simona; Saieva, Laura; Taverna, Simona; Alessandro, Riccardo	PROTEOMICS	2013	10.1002/pmic.201200398	30	6	0	0	0	0	0	0	2	8	10	10
MTR4, a putative RNA helicase and exosome co-factor, is required for proper rRNA biogenesis and development in Arabidopsis thaliana	Lange, Heike; Sement, Francois M.; Gagliardi, Dominique	PLANT JOURNAL	2011	10.1111/j.1365-313X.2011.04675.x	30	4.29	0	0	0	0	0	4	5	6	7	8
Genome-wide analysis reveals distinct substrate specificities of Rrp6, Dis3, and core exosome subunits	Kiss, Daniel L.; Andrulis, Erik D.	RNA-A PUBLICATION OF THE RNA SOCIETY	2010	10.1261/rna.1906710	30	3.75	0	0	0	0	3	7	6	3	6	5
Heat shock protein 70 is secreted from endothelial cells by a non-classical pathway involving exosomes	Zhan, Rui; Leng, Xue; Liu, Xiaohua; Wang, Xinxing; Gong, Jingbo; Yan, Licheng; Wang, Liqun; Wang, Yang; Wang, Xiaoming; Qian, Ling-Jia	BIOCHEMICAL AND BIOPHYSICAL RESEARCH COMMUNICATIONS	2009	10.1016/j.bbrc.2009.06.095	30	3.33	0	0	0	0	5	1	6	6	7	5
Urinary exosomes: is there a future?	Gonzales, Patricia; Pisitkun, Trairak; Knepper, Mark A.	NEPHROLOGY DIALYSIS TRANSPLANTATION	2008	10.1093/ndt/gfn058	30	3	0	0	3	4	5	4	9	1	4	0
Depletion of the yeast nuclear exosome subunit Rrp6 results in accumulation of polyadenylated RNAs in a discrete domain within the nucleolus	Carneiro, Tiago; Carvalho, Celia; Braga, Jose; Rino, Jose; Milligan, Laura; Tollervey, David; Carmo-Fonseca, Maria	MOLECULAR AND CELLULAR BIOLOGY	2007	10.1128/MCB.00120-07	30	2.73	2	7	4	4	5	3	2	1	0	2
Exosomes in cancer: small particle, big player	Zhang, Xu; Yuan, Xiao; Shi, Hui; Wu, Lijun; Qian, Hui; Xu, Wenrong	JOURNAL OF HEMATOLOGY & ONCOLOGY	2015	10.1186/s13045-015-0181-x	29	9.67	0	0	0	0	0	0	0	0	3	26
Proteomics of extracellular vesicles: Exosomes and ectosomes	Choi, Dong-Sic; Kim, Dae-Kyum; Kim, Yoon-Keun; Gho, Yong Song	MASS SPECTROMETRY REVIEWS	2015	10.1002/mas.21420	29	9.67	0	0	0	0	0	0	0	2	10	16
Identification of a bona fide microRNA biomarker in serum exosomes that predicts hepatocellular carcinoma recurrence after liver transplantation	Sugimachi, K.; Matsumura, T.; Hirata, H.; Uchi, R.; Ueda, M.; Ueo, H.; Shinden, Y.; Iguchi, T.; Eguchi, H.; Shirabe, K.; Ochiya, T.; Maehara, Y.; Mimori, K.	BRITISH JOURNAL OF CANCER	2015	10.1038/bjc.2014.621	29	9.67	0	0	0	0	0	0	0	0	10	19
Immunomodulatory potential of human adipose mesenchymal stem cells derived exosomes on in vitro stimulated T cells	Blazquez, Rebeca; Sanchez-Margallol, Francisco Miguel; de la Rose, Olga; Dalemans, Wilfried; Alvarez, Veronica; Tarazone, Raquel; Casadol, Javier G.	FRONTIERS IN IMMUNOLOGY	2014	10.3389/fimmu.2014.00556	29	7.25	0	0	0	0	0	0	0	1	8	20
Exosomes mediate drug resistance transfer in MCF-7 breast cancer cells and a probable mechanism is delivery of P-glycoprotein	Lv, Meng-meng; Zhu, Xing-ya; Chen, Wei-xian; Zhong, Shan-liang; Hu, Qing; Ma, Teng-fei; Zhang, Jun; Chen, Lin; Tang, Jin-hai; Zhao, Jian-hua	TUMOR BIOLOGY	2014	10.1007/s13277-014-2377-z	29	7.25	0	0	0	0	0	0	0	0	12	17
Exosome-mediated crosstalk between chronic myelogenous leukemia cells and human bone marrow stromal cells triggers an Interleukin 8-dependent survival of leukemia cells	Corrado, Chiara; Raimondo, Stefania; Saieva, Laura; Flugy, Anna Maria; De Leo, Giacomo; Alessandro, Riccardo	CANCER LETTERS	2014	10.1016/j.canlet.2014.03.009	29	7.25	0	0	0	0	0	0	0	2	16	11
A Gestational Profile of Placental Exosomes in Maternal Plasma and Their Effects on Endothelial Cell Migration	Salomon, Carlos; Jose Torres, Maria; Kobayashi, Miharu; Scholz-Romero, Katherin; Sobrevia, Luis; Dobierzewska, Aneta; Illanes, Sebastian E.; Mitchell, Murray D.; Rice, Gregory E.	PLOS ONE	2014	10.1371/journal.pone.0098667	29	7.25	0	0	0	0	0	0	0	4	8	17
Exosomes Derived from Epstein-Barr Virus-Infected Cells Are Internalized via Caveola-Dependent Endocytosis and Promote Phenotypic Modulation in Target Cells	Nanbo, Asuka; Kawanishi, Eri; Yoshida, Ryuji; Yoshiyama, Hironori	JOURNAL OF VIROLOGY	2013	10.1128/JVI.01310-13	29	5.8	0	0	0	0	0	0	0	5	13	11
Synergistic Induction of Adaptive Antitumor Immunity by Codelivery of Antigen with alpha-Galactosylceramide on Exosomes	Gehrmann, Ulf; Hiltbrunner, Stefanie; Georgoudaki, Anna-Maria; Karlsson, Mikael C.; Naslund, Tanja I.; Gabrielsson, Susanne	CANCER RESEARCH	2013	10.1158/0008-5472.CAN-12-3918	29	5.8	0	0	0	0	0	0	2	5	9	13
Cystatin C is released in association with exosomes: A new tool of neuronal communication which is unbalanced in Alzheimer's disease	Ghidoni, Roberta; Paterlini, Anna; Albertini, Valentina; Glionna, Michela; Monti, Eugenio; Schiaffonati, Luisa; Benussi, Luisa; Levy, Efrat; Binetti, Giuliano	NEUROBIOLOGY OF AGING	2011	10.1016/j.neurobiolaging.2009.08.013	29	4.14	0	0	0	0	5	4	5	2	5	8
Mycobacterium tuberculosis Synergizes with ATP To Induce Release of Microvesicles and Exosomes Containing Major Histocompatibility Complex Class II Molecules Capable of Antigen Presentation	Ramachandra, Lakshmi; Qu, Yan; Wang, Ying; Lewis, Colleen J.; Cobb, Brian A.; Takatsu, Kiyoshi; Boom, W. Henry; Dubyak, George R.; Harding, Clifford V.	INFECTION AND IMMUNITY	2010	10.1128/IAI.01089-09	29	3.62	0	0	0	0	2	5	7	4	7	4
CD45 immunoaffinity depletion of vesicles from Jurkat T cells demonstrates that exosomes contain CD45: no evidence for a distinct exosome/HIV-I budding pathway	Coren, Lori V.; Shatzer, Teresa; Ott, David E.	RETROVIROLOGY	2008	10.1186/1742-4690-5-64	29	2.9	0	0	3	8	1	4	2	5	3	3
Platelet-derived exosomes from septic shock patients induce myocardial dysfunction	Pontes Azevedo, Luciano Cesar; Janiszewski, Mariano; Pontieri, Vera; Pedro, Marcelo de Almeida; Bassi, Estevao; Ferreira Tucci, Paulo Jose; Martins Laurindo, Francisco Rafael	CRITICAL CARE	2007	10.1186/cc6176	29	2.64	0	4	0	1	3	2	3	9	3	4
Directional cell movement through tissues is controlled by exosome secretion	Sung, Bong Hwan; Ketova, Tatiana; Hoshino, Daisuke; Zijlstra, Andries; Weaver, Alissa M.	NATURE COMMUNICATIONS	2015	10.1038/ncomms8164	28	9.33	0	0	0	0	0	0	0	0	5	23
Exosomes and their roles in immune regulation and cancer	Greening, David W.; Gopal, Shashi K.; Xu, Rong; Simpson, Richard J.; Chen, Weisan	SEMINARS IN CELL & DEVELOPMENTAL BIOLOGY	2015	10.1016/j.semcdb.2015.02.009	28	9.33	0	0	0	0	0	0	0	0	3	25
Dysfunctionally phosphorylated type 1 insulin receptor substrate in neural-derived blood exosomes of preclinical Alzheimer's disease	Kapogiannis, Dimitrios; Boxer, Adam; Schwartz, Janice B.; Abner, Erin L.; Biragyn, Arya; Masharani, Umesh; Frassetto, Lynda; Petersen, Ronald C.; Miller, Bruce L.; Goetzl, Edward J.	FASEB JOURNAL	2015	10.1096/fj.14-262048	28	9.33	0	0	0	0	0	0	0	0	11	16
Acceleration of alpha-Synuclein Aggregation by Exosomes	Grey, Marie; Dunning, Christopher J.; Gaspar, Ricardo; Grey, Carl; Brundin, Patrik; Sparr, Emma; Linse, Sara	JOURNAL OF BIOLOGICAL CHEMISTRY	2015	10.1074/jbc.M114.585703	28	9.33	0	0	0	0	0	0	0	0	7	20
Surface analysis of Dicrocoelium dendriticum. The molecular characterization of exosomes reveals the presence of miRNAs	Bernal, Dolores; Trelis, Maria; Montaner, Sergio; Cantalapiedra, Fernando; Galiano, Alicia; Hackenberg, Michael; Marcilla, Antonio	JOURNAL OF PROTEOMICS	2014	10.1016/j.jprot.2014.02.012	28	7	0	0	0	0	0	0	0	4	15	9
MicroRNAs transported by exosomes in body fluids as mediators of intercellular communication in cancer	Salido-Guadarrama, Ivan; Romero-Cordoba, Sandra; Peralta-Zaragoza, Oscar; Hidalgo-Miranda, Alfredo; Rodriguez-Dorantes, Mauricio	ONCOTARGETS AND THERAPY	2014	10.2147/OTT.S61562	28	7	0	0	0	0	0	0	0	1	16	11
Proteomic analysis of podocyte exosome-enriched fraction from normal human urine	Prunotto, Marco; Farina, Annarita; Lane, Lydie; Pernin, Agnes; Schifferli, Juerg; Hochstrasser, Denis F.; Lescuyer, Pierre; Moll, Solange	JOURNAL OF PROTEOMICS	2013	10.1016/j.jprot.2013.01.012	28	5.6	0	0	0	0	0	0	0	4	9	15
Effects of subtoxic concentrations of TiO2 and ZnO nanoparticles on human lymphocytes, dendritic cells and exosome production	Andersson-Willman, Britta; Gehrmann, Ulf; Cansu, Zekiye; Buerki-Thurnherr, Tina; Krug, Harald F.; Gabrielsson, Susanne; Scheynius, Annika	TOXICOLOGY AND APPLIED PHARMACOLOGY	2012	10.1016/j.taap.2012.07.021	28	4.67	0	0	0	0	0	0	0	11	9	8
Breast Cancer Exosome-like Microvesicles and Salivary Gland Cells Interplay Alters Salivary Gland Cell-Derived Exosome-like Microvesicles In Vitro	Lau, Chang S.; Wong, David T. W.	PLOS ONE	2012	10.1371/journal.pone.0033037	28	4.67	0	0	0	0	0	1	3	11	9	4
Potential contribution of exosomes to the prion-like propagation of lesions in Alzheimer's disease	Vingtdeux, Valerie; Sergeant, Nicolas; Buee, Luc	FRONTIERS IN PHYSIOLOGY	2012	10.3389/fphys.2012.00229	28	4.67	0	0	0	0	0	1	6	4	10	7
Anchorage-independent growth of breast carcinoma cells is mediated by serum exosomes	Ochieng, Josiah; Pratap, Siddharth; Khatua, Atanu K.; Sakwe, Amos M.	EXPERIMENTAL CELL RESEARCH	2009	10.1016/j.yexcr.2009.03.010	28	3.11	0	0	0	4	2	4	2	4	5	7
The Leishmania tarentolae exosome: Purification and structural analysis by electron microscopy	Cristodero, Marina; Boettcher, Bettina; Diepholz, Meikel; Scheffzek, Klaus; Clayton, Christine	MOLECULAR AND BIOCHEMICAL PARASITOLOGY	2008	10.1016/j.molbiopara.2007.12.012	28	2.8	0	3	2	7	3	5	4	3	0	1
Epstein-Barr virus latent membrane protein 1 promotes concentration in multivesicular bodies of fibroblast growth factor 2 and its release through exosomes	Ceccarelli, Simona; Visco, Vincenzo; Raffa, Salvatore; Wakisaka, Naohiro; Pagano, Joseph S.; Torrisi, Maria Rosaria	INTERNATIONAL JOURNAL OF CANCER	2007	10.1002/ijc.22844	28	2.55	1	4	1	2	3	2	3	3	6	3
Structural and biochemical characterization of the yeast exosome component Rrp40	Oddone, Anna; Lorentzen, Esben; Basquin, Jerome; Gasch, Alexander; Rybin, Vladimir; Conti, Elena; Sattler, Michael	EMBO REPORTS	2007	10.1038/sj.embor.7400856	28	2.55	4	5	3	5	3	2	3	0	2	1
Cell-derived microparticles and exosomes in neuroinflammatory disorders	Horstman, Lawrence L.; Jy, Wenche; Minagar, Alireza; Bidot, Carlos J.; Jimenez, Joaquin J.; Alexander, J. Steven; Ahn, Yeon S.	NEUROBIOLOGY OF MULTIPLE SCLEROSIS	2007	10.1016/S0074-7742(07)79010-4	28	2.55	1	4	3	2	3	3	1	2	6	3
Pathologic function and therapeutic potential of exosomes in cardiovascular disease	Ailawadi, Shaina; Wang, Xiaohong; Gu, Haitao; Fan, Guo-Chang	BIOCHIMICA ET BIOPHYSICA ACTA-MOLECULAR BASIS OF DISEASE	2015	10.1016/j.bbadis.2014.10.008	27	9	0	0	0	0	0	0	0	0	13	14
ATP13A2/PARK9 Regulates Secretion of Exosomes and alpha-Synuclein	Tsunemi, Taiji; Hamada, Kana; Krainc, Dimitri	JOURNAL OF NEUROSCIENCE	2014	10.1523/JNEUROSCI.1629-14.2014	27	6.75	0	0	0	0	0	0	0	0	9	18
Exosomes/miRNAs as mediating cell-based therapy of stroke	Xin, Hongqi; Li, Yi; Chopp, Michael	FRONTIERS IN CELLULAR NEUROSCIENCE	2014	10.3389/fncel.2014.00377	27	6.75	0	0	0	0	0	0	0	0	9	18
Exosomes from docetaxel-resistant breast cancer cells alter chemosensitivity by delivering microRNAs	Chen, Wei-xian; Cai, Yan-qin; Lv, Meng-meng; Chen, Lin; Zhong, Shan-liang; Ma, Teng-fei; Zhao, Jian-hua; Tang, Jin-hai	TUMOR BIOLOGY	2014	10.1007/s13277-014-2242-0	27	6.75	0	0	0	0	0	0	0	1	9	17
Quantification of human urinary exosomes by nanoparticle tracking analysis	Oosthuyzen, Wilna; Sime, Nicole E. L.; Ivy, Jessica R.; Turtle, Emma J.; Street, Jonathan M.; Pound, John; Bath, Louise E.; Webb, David J.; Gregory, Christopher D.; Bailey, Matthew A.; Dear, James W.	JOURNAL OF PHYSIOLOGY-LONDON	2013	10.1113/jphysiol.2013.264069	27	5.4	0	0	0	0	0	0	1	6	4	15
Immunomodulatory Impact of Leishmania-Induced Macrophage Exosomes: A Comparative Proteomic and Functional Analysis	Hassani, Kasra; Olivier, Martin	PLOS NEGLECTED TROPICAL DISEASES	2013	10.1371/journal.pntd.0002185	27	5.4	0	0	0	0	0	0	1	6	12	8
Release of Luminal Exosomes Contributes to TLR4-Mediated Epithelial Antimicrobial Defense	Hu, Guoku; Gong, Ai-Yu; Roth, Amanda L.; Huang, Bing Q.; Ward, Honorine D.; Zhu, Guan; LaRusso, Nicholas F.; Hanson, Nancy D.; Chen, Xian-Ming	PLOS PATHOGENS	2013	10.1371/journal.ppat.1003261	27	5.4	0	0	0	0	0	0	0	10	8	9
Mesenchymal stem cell exosome ameliorates reperfusion injury through proteomic complementation	Lai, Ruenn Chai; Yeo, Ronne Wee Yeh; Tan, Kok Hian; Lim, Sai Kiang	REGENERATIVE MEDICINE	2013	10.2217/RME.13.4	27	5.4	0	0	0	0	0	0	3	9	8	7
Nuclear RNA surveillance: role of TRAMP in controlling exosome specificity	Schmidt, Karyn; Butler, J. Scott	WILEY INTERDISCIPLINARY REVIEWS-RNA	2013	10.1002/wrna.1155	27	5.4	0	0	0	0	0	0	1	9	9	8
Proteomic Analysis of Exosome-like Vesicles Derived from Breast Cancer Cells	Palazzolo, Gemma; Albanese, Nadia Ninfa; Di Cara, Gianluca; Gygax, Daniel; Vittorelli, Maria Letizia; Pucci-Minafra, Ida	ANTICANCER RESEARCH	2012		27	4.5	0	0	0	0	0	1	6	8	9	3
Exosome-loaded dendritic cells elicit tumor-specific CD8(+) cytotoxic T cells in patients with glioma	Bu, Ning; Wu, Haiqin; Sun, Bingzhong; Zhang, Guilian; Zhan, Shuqin; Zhang, Ru; Zhou, Le	JOURNAL OF NEURO-ONCOLOGY	2011	10.1007/s11060-011-0537-1	27	3.86	0	0	0	0	0	2	8	6	4	7
Nanovesicles from Malassezia sympodialis and Host Exosomes Induce Cytokine Responses - Novel Mechanisms for Host-Microbe Interactions in Atopic Eczema	Gehrmann, Ulf; Qazi, Khaleda Rahman; Johansson, Catharina; Hultenby, Kjell; Karlsson, Maria; Lundeberg, Lena; Gabrielsson, Susanne; Scheynius, Annika	PLOS ONE	2011	10.1371/journal.pone.0021480	27	3.86	0	0	0	0	1	4	3	5	11	3
Comparative Multiplexed Mass Spectrometric Analyses of Endogenously Expressed Yeast Nuclear and Cytoplasmic Exosomes	Synowsky, Silvia A.; van Wijk, Martin; Raijmakers, Reinout; Heck, Albert J. R.	JOURNAL OF MOLECULAR BIOLOGY	2009	10.1016/j.jmb.2008.11.011	27	3	0	0	1	4	4	4	5	4	3	2
Cancer immunotherapy by exosome-based vaccines	Hao, Siguo; Moyana, Terence; Xiang, Jim	CANCER BIOTHERAPY AND RADIOPHARMACEUTICALS	2007	10.1089/cbr.2007.368-R	27	2.45	0	3	6	5	2	1	1	5	2	2
Heparanase activates the syndecan-syntenin-ALIX exosome pathway	Roucourt, Bart; Meeussen, Sofie; Bao, Jie; Zimmermann, Pascale; David, Guido	CELL RESEARCH	2015	10.1038/cr.2015.29	26	8.67	0	0	0	0	0	0	0	0	10	16
Extracellular vesicles including exosomes are mediators of signal transduction: Are they protective or pathogenic?	Gangoda, Lahiru; Boukouris, Stephanie; Liem, Michael; Kalra, Hina; Mathivanan, Suresh	PROTEOMICS	2015	10.1002/pmic.201400234	26	8.67	0	0	0	0	0	0	0	0	6	20
Isolation and Characterization of CD34+Blast-Derived Exosomes in Acute Myeloid Leukemia	Hong, Chang Sook; Muller, Laurent; Boyiadzis, Michael; Whiteside, Theresa L.	PLOS ONE	2014	10.1371/journal.pone.0103310	26	6.5	0	0	0	0	0	0	0	1	8	17
Structure of an Rrp6-RNA exosome complex bound to poly(A) RNA	Wasmuth, Elizabeth V.; Januszyk, Kurt; Lima, Christopher D.	NATURE	2014	10.1038/nature13406	26	6.5	0	0	0	0	0	0	0	4	8	14
Soma-to-Germline Transmission of RNA in Mice Xenografted with Human Tumour Cells: Possible Transport by Exosomes	Cossetti, Cristina; Lugini, Luana; Astrologo, Letizia; Saggio, Isabella; Fais, Stefano; Spadafora, Corrado	PLOS ONE	2014	10.1371/journal.pone.0101629	26	6.5	0	0	0	0	0	0	0	0	12	12
Quantitative proteomics of fractionated membrane and lumen exosome proteins from isogenic metastatic and nonmetastatic bladder cancer cells reveal differential expression of EMT factors	Jeppesen, Dennis Kjolhede; Nawrocki, Arkadiusz; Jensen, Steffen Grann; Thorsen, Kasper; Whitehead, Bradley; Howard, Kenneth A.; Dyrskjot, Lars; Orntoft, Torben Falck; Larsen, Martin R.; Ostenfeld, Marie Stampe	PROTEOMICS	2014	10.1002/pmic.201300452	26	6.5	0	0	0	0	0	0	0	3	11	12
Exosomes secreted by human cells transport largely mRNA fragments that are enriched in the 3 '-untranslated regions	Batagov, Arsen O.; Kurochkin, Igor V.	BIOLOGY DIRECT	2013	10.1186/1745-6150-8-12	26	5.2	0	0	0	0	0	0	0	8	11	7
In-depth proteomic analyses of exosomes isolated from expressed prostatic secretions in urine	Principe, Simona; Jones, E. Ellen; Kim, Yunee; Sinha, Ankit; Nyalwidhe, Julius O.; Brooks, Jasmin; Semmes, O. John; Troyer, Dean A.; Lance, Raymond S.; Kislinger, Thomas; Drake, Richard R.	PROTEOMICS	2013	10.1002/pmic.201200561	26	5.2	0	0	0	0	0	0	3	5	10	8
Isolation and Quantification of MicroRNAs from Urinary Exosomes/Microvesicles for Biomarker Discovery	Lv, Lin-Li; Cao, Yuhan; Liu, Dan; Xu, Min; Liu, Hong; Tang, Ri-Ning; Ma, Kun-Ling; Liu, Bi-Cheng	INTERNATIONAL JOURNAL OF BIOLOGICAL SCIENCES	2013	10.7150/ijbs.6100	26	5.2	0	0	0	0	0	0	0	5	7	14
The Complete Exosome Workflow Solution: From Isolation to Characterization of RNA Cargo	Schageman, Jeoffrey; Zeringer, Emily; Li, Mu; Barta, Tim; Lea, Kristi; Gu, Jian; Magdaleno, Susan; Setterquist, Robert; Vlassov, Alexander V.	BIOMED RESEARCH INTERNATIONAL	2013	10.1155/2013/253957	26	5.2	0	0	0	0	0	0	0	6	8	12
Prostasomes Are Heterogeneous Regarding Size and Appearance but Affiliated to one DNA-Containing Exosome Family	Ronquist, Goran K.; Larsson, Anders; Stavreus-Evers, Anneli; Ronquist, Gunnar	PROSTATE	2012	10.1002/pros.22526	26	4.33	0	0	0	0	0	0	6	2	9	9
The Exosome Associates Cotranscriptionally with the Nascent Pre-mRNP through Interactions with Heterogeneous Nuclear Ribonucleoproteins	Hessle, Viktoria; Bjork, Petra; Sokolowski, Marcus; de Valdivia, Ernesto Gonzalez; Silverstein, Rebecca; Artemenko, Konstantin; Tyagi, Anu; Maddalo, Gianluca; Ilag, Leopold; Helbig, Roger; Zubarev, Roman A.; Visa, Neus	MOLECULAR BIOLOGY OF THE CELL	2009	10.1091/mbc.E09-01-0079	26	2.89	0	0	0	1	4	6	3	6	4	2
Circulating TNFR1 exosome-like vesicles partition with the LDL fraction of human plasma	Zhang, Jing; Hawari, Feras I.; Shamburek, Robert D.; Adamik, Barbara; Kaler, Maryann; Islam, Aminul; Liao, Da-Wei; Rouhani, Farshid N.; Ingham, Matthew; Levine, Stewart J.	BIOCHEMICAL AND BIOPHYSICAL RESEARCH COMMUNICATIONS	2008	10.1016/j.bbrc.2007.12.011	26	2.6	0	0	4	3	4	2	2	4	6	1
Nonspecific CD4(+) T cells with uptake of antigen-specific dendritic cell-released exosomes stimulate antigen-specific CD8(+) CTL responses and long-term T cell memory	Hao, Siguo; Yuan, Jinying; Xiang, Jim	JOURNAL OF LEUKOCYTE BIOLOGY	2007	10.1189/jlb.0407249	26	2.36	0	2	2	4	5	3	3	1	3	3
Dendritic cell-derived exosomes express a Streptococcus pneumoniae capsular polysaccharide type 14 cross-reactive antigen that induces protective immunoglobulin responses against pneumococcal infection in mice	Colino, Jesus; Snapper, Clifford M.	INFECTION AND IMMUNITY	2007	10.1128/IAI.01217-06	26	2.36	0	5	0	0	0	2	4	5	5	5
Mesenchymal Stem Cell Exosomes Induce Proliferation and Migration of Normal and Chronic Wound Fibroblasts, and Enhance Angiogenesis In Vitro	Shabbir, Arsalan; Cox, Audrey; Rodriguez-Menocal, Luis; Salgado, Marcela; Van Badiavas, Evangelos	STEM CELLS AND DEVELOPMENT	2015	10.1089/scd.2014.0316	25	8.33	0	0	0	0	0	0	0	0	3	21
Altered lysosomal proteins in neural-derived plasma exosomes in preclinical Alzheimer disease	Goetzl, Edward J.; Boxer, Adam; Schwartz, Janice B.; Abner, Erin L.; Petersen, Ronald C.; Miller, Bruce L.; Kapogiannis, Dimitrios	NEUROLOGY	2015	10.1212/WNL.0000000000001702	25	8.33	0	0	0	0	0	0	0	0	3	22
Mesenchymal stem cell exosomes	Lai, Ruenn Chai; Yeo, Ronne Wee Yeh; Lim, Sai Kiang	SEMINARS IN CELL & DEVELOPMENTAL BIOLOGY	2015	10.1016/j.semcdb.2015.03.001	25	8.33	0	0	0	0	0	0	0	0	7	18
Placenta-Derived Exosomes and Syncytiotrophoblast Microparticles and their Role in Human Reproduction: Immune Modulation for Pregnancy Success	Mincheva-Nilsson, Lucia; Baranov, Vladimir	AMERICAN JOURNAL OF REPRODUCTIVE IMMUNOLOGY	2014	10.1111/aji.12311	25	6.25	0	0	0	0	0	0	0	1	8	16
Decreased Amyloid-beta Pathologies by Intracerebral Loading of Glycosphingolipid-enriched Exosomes in Alzheimer Model Mice	Yuyama, Kohei; Sun, Hui; Sakai, Shota; Mitsutake, Susumu; Okada, Megumi; Tahara, Hidetoshi; Furukawa, Jun-ichi; Fujitani, Naoki; Shinohara, Yasuro; Igarashi, Yasuyuki	JOURNAL OF BIOLOGICAL CHEMISTRY	2014	10.1074/jbc.M114.577213	25	6.25	0	0	0	0	0	0	0	0	8	17
Functional significance of macrophage-derived exosomes in inflammation and pain	McDonald, Marguerite K.; Tian, Yuzhen; Qureshi, Rehman A.; Gormley, Michael; Ertel, Adam; Gao, Ruby; Lopez, Enrique Aradillas; Alexander, Guillermo M.; Sacan, Ahmet; Fortina, Paolo; Ajit, Seena K.	PAIN	2014	10.1016/j.pain.2014.04.029	25	6.25	0	0	0	0	0	0	0	1	13	10
Exosomes neutralize synaptic-plasticity-disrupting activity of A beta assemblies in vivo	An, Kyongman; Klyubin, Igor; Kim, Youngkyu; Jung, Jung Hoon; Mably, Alexandra J.; O'Dowd, Sean T.; Lynch, Timothy; Kanmert, Daniel; Lemere, Cynthia A.; Finan, Gina M.; Park, Joon Won; Kim, Tae-Wan; Walsh, Dominic M.; Rowan, Michael J.; Kim, Joung-Hun	MOLECULAR BRAIN	2013	10.1186/1756-6606-6-47	25	5	0	0	0	0	0	0	0	2	8	14
Hypoxia-Induced Changes in the Bioactivity of Cytotrophoblast-Derived Exosomes	Salomon, Carlos; Kobayashi, Miharu; Ashman, Keith; Sobrevia, Luis; Mitchell, Murray D.; Rice, Gregory E.	PLOS ONE	2013	10.1371/journal.pone.0079636	25	5	0	0	0	0	0	0	0	8	5	12
Exosomes from human adipose-derived mesenchymal stem cells promote migration through Wnt signaling pathway in a breast cancer cell model	Lin, Ruizhu; Wang, Shihua; Zhao, Robert Chunhua	MOLECULAR AND CELLULAR BIOCHEMISTRY	2013	10.1007/s11010-013-1746-z	25	5	0	0	0	0	0	0	0	3	11	11
Differential protein profiling of renal cell carcinoma urinary exosomes	Raimondo, F.; Morosi, L.; Corbetta, S.; Chinello, C.; Brambilla, P.; Della Mina, P.; Villa, A.; Albo, G.; Battaglia, C.; Bosari, S.; Magni, F.; Pitto, M.	MOLECULAR BIOSYSTEMS	2013	10.1039/c3mb25582d	25	5	0	0	0	0	0	0	1	7	8	9
Exosomes and the kidney: Blaming the messenger	Fang, Doreen Y. P.; King, Hamish W.; Li, Jordan Y. Z.; Gleadle, Jonathan M.	NEPHROLOGY	2013	10.1111/nep.12005	25	5	0	0	0	0	0	0	2	6	12	4
Tolerance Induction by Exosomes from Immature Dendritic Cells and Rapamycin in a Mouse Cardiac Allograft Model	Li, Xiao; Li, Jun-Jie; Yang, Jing-Yue; Wang, De-Sheng; Zhao, Wei; Song, Wen-Jie; Li, Wei-Min; Wang, Jian-Feng; Han, Wei; Zhang, Zhuo-Chao; Yu, Yong; Cao, Da-Yong; Dou, Ke-Feng	PLOS ONE	2012	10.1371/journal.pone.0044045	25	4.17	0	0	0	0	0	0	2	7	7	9
Exosome-mediated shuttling of microRNA-29 regulates HIV Tat and morphine-mediated Neuronal dysfunction	Hu, G.; Yao, H.; Chaudhuri, A. D.; Duan, M.; Yelamanchili, S. V.; Wen, H.; Cheney, P. D.; Fox, H. S.; Buch, S.	CELL DEATH & DISEASE	2012	10.1038/cddis.2012.114	25	4.17	0	0	0	0	0	0	5	7	9	4
Air2p is critical for the assembly and RNA-binding of the TRAMP complex and the KOW domain of Mtr4p is crucial for exosome activation	Holub, Peter; Lalakova, Jana; Cerna, Hana; Pasulka, Josef; Sarazova, Marie; Hrazdilova, Kristyna; Arce, Maria Sanudo; Hobor, Fruzsina; Stefl, Richard; Vanacova, Stepanka	NUCLEIC ACIDS RESEARCH	2012	10.1093/nar/gks223	25	4.17	0	0	0	0	0	3	10	6	4	2
Identification of an inhibitory budding signal that blocks the release of HIV particles and exosome/microvesicle proteins	Gan, Xin; Gould, Stephen J.	MOLECULAR BIOLOGY OF THE CELL	2011	10.1091/mbc.E10-07-0625	25	3.57	0	0	0	0	5	5	8	1	3	3
Exosome signaling in mammary gland development and cancer	Hendrix, An; Hume, Alistair N.	INTERNATIONAL JOURNAL OF DEVELOPMENTAL BIOLOGY	2011	10.1387/ijdb.113391ah	25	3.57	0	0	0	0	0	2	7	6	5	5
Exosomes from human lymphoblastoid B cells express enzymatically active CD38 that is associated with signaling complexes containing CD81, Hsc-70 and Lyn	Zumaquero, Esther; Munoz, Pilar; Cobo, Marien; Lucena, Gema; Pavon, Esther J.; Martin, Ana; Navarro, Pilar; Garcia-Perez, Angelica; Ariza-Veguillas, Adriana; Malavasi, Fabio; Sancho, Jaime; Zubiaur, Mercedes	EXPERIMENTAL CELL RESEARCH	2010	10.1016/j.yexcr.2010.05.032	25	3.12	0	0	0	1	6	3	5	7	2	1
Urinary Exosomes	Dimov, Irena; Velickovic, Ljubinka Jankovic; Stefanovic, Vladisav	THESCIENTIFICWORLDJOURNAL	2009	10.1100/tsw.2009.128	25	2.78	0	0	0	0	3	4	5	7	1	5
Different types of in vitro generated human monocyte-derived dendritic cells release exosomes with distinct phenotypes	Johansson, Sara M.; Admyre, Charlotte; Scheynius, Annika; Gabrielsson, Susanne	IMMUNOLOGY	2008	10.1111/j.1365-2567.2007.02714.x	25	2.5	0	1	2	0	3	3	4	6	3	3
Accelerated release of exosome-associated GM1 ganglioside (GM1) by endocytic pathway abnormality: another putative pathway for GM1-induced amyloid fibril formation	Yuyama, Kohei; Yamamoto, Naoki; Yanagisawa, Katsuhiko	JOURNAL OF NEUROCHEMISTRY	2008	10.1111/j.1471-4159.2007.05128.x	25	2.5	0	0	3	5	3	3	1	2	3	5
Exosome Delivered Anticancer Drugs Across the Blood-Brain Barrier for Brain Cancer Therapy in Danio Rerio	Yang, Tianzhi; Martin, Paige; Fogarty, Brittany; Brown, Alison; Schurman, Kayla; Phipps, Roger; Yin, Viravuth P.; Lockman, Paul; Bai, Shuhua	PHARMACEUTICAL RESEARCH	2015	10.1007/s11095-014-1593-y	24	8	0	0	0	0	0	0	0	0	5	19
Plasma Exosomes Protect the Myocardium From Ischemia-Reperfusion Injury	Vicencio, Jose M.; Yellon, Derek M.; Sivaraman, Vivek; Das, Debashish; Boi-Doku, Claire; Arjun, Sapna; Zheng, Ying; Riquelme, Jaime A.; Kearney, Jessica; Sharma, Vikram; Multhoff, Gabriele; Hall, Andrew R.; Davidson, Sean M.	JOURNAL OF THE AMERICAN COLLEGE OF CARDIOLOGY	2015	10.1016/j.jacc.2015.02.026	24	8	0	0	0	0	0	0	0	0	5	19
The role of exosomes and exosomal shuttle microRNA in tumorigenesis and drug resistance	Zhao, Lei; Liu, Wenting; Xiao, Jing; Cao, Bangwei	CANCER LETTERS	2015	10.1016/j.canlet.2014.10.027	24	8	0	0	0	0	0	0	0	0	8	16
Prostate Tumor-Derived Exosomes Down-Regulate NKG2D Expression on Natural Killer Cells and CD8(+) T Cells: Mechanism of Immune Evasion	Lundholm, Marie; Schroder, Mona; Nagaeva, Olga; Baranov, Vladimir; Widmark, Anders; Mincheva-Nilsson, Lucia; Wikstrom, Pernilla	PLOS ONE	2014	10.1371/journal.pone.0108925	24	6	0	0	0	0	0	0	0	1	9	14
Syncytin proteins incorporated in placenta exosomes are important for cell uptake and show variation in abundance in serum exosomes from patients with preeclampsia	Vargas, Amandine; Zhou, Shufeng; Ethier-Chiasson, Maude; Flipo, Denis; Lafond, Julie; Gilbert, Caroline; Barbeau, Benoit	FASEB JOURNAL	2014	10.1096/fj.13-239053	24	6	0	0	0	0	0	0	0	2	6	16
Isolation of Prostate Cancer-related Exosomes	Mizutani, Kosuke; Terazawa, Riyako; Kameyama, Koji; Kato, Taku; Horie, Kengo; Tsuchiya, Tomohiro; Seike, Kensaku; Ehara, Hidetoshi; Fujita, Yasunori; Kawakami, Kyojiro; Ito, Masafumi; Deguchi, Takashi	ANTICANCER RESEARCH	2014		24	6	0	0	0	0	0	0	0	1	12	10
The RNA exosome and proteasome: common principles of degradation control	Makino, Debora L.; Halbach, Felix; Conti, Elena	NATURE REVIEWS MOLECULAR CELL BIOLOGY	2013	10.1038/nrm3657	24	4.8	0	0	0	0	0	0	1	5	8	10
Exosome derived from epigallocatechin gallate treated breast cancer cells suppresses tumor growth by inhibiting tumor-associated macrophage infiltration and M2 polarization	Jang, Ji-Young; Lee, Jong-Kuen; Jeon, Yoon-Kyung; Kim, Chul-Woo	BMC CANCER	2013	10.1186/1471-2407-13-421	24	4.8	0	0	0	0	0	0	0	4	10	10
Characterization of Human Thymic Exosomes	Skogberg, Gabriel; Gudmundsdottir, Judith; van der Post, Sjoerd; Sandstrom, Kerstin; Bruhn, Soren; Benson, Mikael; Mincheva-Nilsson, Lucia; Baranov, Vladimir; Telemo, Esbjorn; Ekwall, Olov	PLOS ONE	2013	10.1371/journal.pone.0067554	24	4.8	0	0	0	0	0	0	0	3	12	8
Dynamics of exosome internalization and trafficking	Tian, Tian; Zhu, Yan-Liang; Hu, Fei-Hu; Wang, Yuan-Yuan; Huang, Ning-Ping; Xiao, Zhong-Dang	JOURNAL OF CELLULAR PHYSIOLOGY	2013	10.1002/jcp.24304	24	4.8	0	0	0	0	0	0	1	3	7	13
Urinary exosomes and diabetic nephropathy: a proteomic approach	Raimondo, F.; Corbetta, S.; Morosi, L.; Chinello, C.; Gianazza, E.; Castoldi, G.; Di Gioia, C.; Bombardi, C.; Stella, A.; Battaglia, C.; Bianchi, C.; Magni, F.; Pitto, M.	MOLECULAR BIOSYSTEMS	2013	10.1039/c2mb25396h	24	4.8	0	0	0	0	0	0	2	7	6	9
Exosome-delivered microRNAs of chromosome 19 microRNA cluster as immunomodulators in pregnancy and tumorigenesis	Bullerdiek, Joern; Flor, Inga	MOLECULAR CYTOGENETICS	2012	10.1186/1755-8166-5-27	24	4	0	0	0	0	0	0	3	9	5	6
Secretion Modification Region-Derived Peptide Disrupts HIV-1 Nef's Interaction with Mortalin and Blocks Virus and Nef Exosome Release	Shelton, Martin N.; Huang, Ming-Bo; Ali, Syed A.; Powell, Michael D.; Bond, Vincent C.	JOURNAL OF VIROLOGY	2012	10.1128/JVI.05720-11	24	4	0	0	0	0	0	6	7	2	5	4
Isolation and Characterization of RNA-Containing Exosomes	Lasser, Cecilia; Eldh, Maria; Lotvall, Jan	JOVE-JOURNAL OF VISUALIZED EXPERIMENTS	2012	10.3791/3037	24	4	0	0	0	0	0	2	3	7	8	4
Relevance of circulating tumor cells, extracellular nucleic acids, and exosomes in breast cancer	Friel, Anne M.; Corcoran, Claire; Crown, John; O'Driscoll, Lorraine	BREAST CANCER RESEARCH AND TREATMENT	2010	10.1007/s10549-010-0980-2	24	3	0	0	0	0	4	2	7	6	2	3
Mechanisms of RNA Degradation by the Eukaryotic Exosome	Tomecki, Rafal; Drazkowska, Karolina; Dziembowski, Andrzej	CHEMBIOCHEM	2010	10.1002/cbic.201000025	24	3	0	0	0	0	8	7	4	3	1	1
The water channel aquaporin-1 partitions into exosomes during reticulocyte maturation: implication for the regulation of cell volume	Blanc, Lionel; Liu, Jing; Vidal, Michel; Chasis, Joel Anne; An, Xiuli; Mohandas, Narla	BLOOD	2009	10.1182/blood-2009-06-230086	24	2.67	0	0	0	6	6	3	1	1	3	4
Cells infected with herpes simplex virus 1 export to uninfected cells exosomes containing STING, viral mRNAs, and microRNAs	Kalamvoki, Maria; Du, Te; Roizman, Bernard	PROCEEDINGS OF THE NATIONAL ACADEMY OF SCIENCES OF THE UNITED STATES OF AMERICA	2014	10.1073/pnas.1419338111	23	5.75	0	0	0	0	0	0	0	0	10	13
Placenta-derived exosomes continuously increase in maternal circulation over the first trimester of pregnancy	Sarker, Suchismita; Scholz-Romero, Katherin; Perez, Alejandra; Illanes, Sebastian E.; Mitchell, Murray D.; Rice, Gregory E.; Salomon, Carlos	JOURNAL OF TRANSLATIONAL MEDICINE	2014	10.1186/1479-5876-12-204	23	5.75	0	0	0	0	0	0	0	0	7	15
Expression of B-Cell Surface Antigens in Subpopulations of Exosomes Released From B-Cell Lymphoma Cells	Oksvold, Morten P.; Kullmann, Anette; Forfang, Lise; Kierulf, Bente; Li, Mu; Brech, Andreas; Vlassov, Alexander V.; Smeland, Erlend B.; Neurauter, Axl; Pedersen, Ketil W.	CLINICAL THERAPEUTICS	2014	10.1016/j.clinthera.2014.05.010	23	5.75	0	0	0	0	0	0	0	1	8	13
Interactions between Exosomes from Breast Cancer Cells and Primary Mammary Epithelial Cells Leads to Generation of Reactive Oxygen Species Which Induce DNA Damage Response, Stabilization of p53 and Autophagy in Epithelial Cells	Dutta, Sujoy; Warshall, Case; Bandyopadhyay, Chirosree; Dutta, Dipanjan; Chandran, Bala	PLOS ONE	2014	10.1371/journal.pone.0097580	23	5.75	0	0	0	0	0	0	0	0	13	10
miR-23a is decreased during muscle atrophy by a mechanism that includes calcineurin signaling and exosome-mediated export	Hudson, Matthew B.; Woodworth-Hobbs, Myra E.; Zheng, Bin; Rahnert, Jill A.; Blount, Mitsi A.; Gooch, Jennifer L.; Searles, Charles D.; Price, S. Russ	AMERICAN JOURNAL OF PHYSIOLOGY-CELL PHYSIOLOGY	2014	10.1152/ajpcell.00266.2013	23	5.75	0	0	0	0	0	0	0	4	9	10
Exosomes Are Involved in Mediating Radiation Induced Bystander Signaling in Human Keratinocyte Cells	Jella, K. Kumar; Rani, S.; O'Driscoll, L.; McClean, B.; Byrne, H. J.; Lyng, F. M.	RADIATION RESEARCH	2014	10.1667/RR13337.1	23	5.75	0	0	0	0	0	0	0	0	12	11
Exosomes from Myeloid-Derived Suppressor Cells Carry Biologically Active Proteins	Burke, Meghan; Choksawangkarn, Waeowalee; Edwards, Nathan; Ostrand-Rosenberg, Suzanne; Fenselau, Catherine	JOURNAL OF PROTEOME RESEARCH	2014	10.1021/pr400879c	23	5.75	0	0	0	0	0	0	0	4	10	9
Activity-associated miRNA are packaged in Map1b-enriched exosomes released from depolarized neurons	Goldie, Belinda J.; Dun, Matthew D.; Lin, Minjie; Smith, Nathan D.; Verrills, Nicole M.; Dayas, Christopher V.; Cairns, Murray J.	NUCLEIC ACIDS RESEARCH	2014	10.1093/nar/gku594	23	5.75	0	0	0	0	0	0	0	1	10	12
Proinflammatory role of epithelial cell-derived exosomes in allergic airway inflammation	Kulshreshtha, Ankur; Ahmad, Tanveer; Agrawal, Anurag; Ghosh, Balaram	JOURNAL OF ALLERGY AND CLINICAL IMMUNOLOGY	2013	10.1016/j.jaci.2012.12.1565	23	4.6	0	0	0	0	0	0	1	3	8	11
The cis-acting signals that target proteins to exosomes and microvesicles	Yang, Jr-Ming; Gould, Stephen J.	BIOCHEMICAL SOCIETY TRANSACTIONS	2013	10.1042/BST20120275	23	4.6	0	0	0	0	0	0	1	5	8	9
Tissue factor-bearing exosome secretion from human mechanically stimulated bronchial epithelial cells in vitro and in vivo	Park, Jin-Ah; Sharif, Asma S.; Tschumperlin, Daniel J.; Lau, Laurie; Limbrey, Rachel; Howarth, Peter; Drazen, Jeffrey M.	JOURNAL OF ALLERGY AND CLINICAL IMMUNOLOGY	2012	10.1016/j.jaci.2012.05.031	23	3.83	0	0	0	0	0	0	1	4	6	12
Exosomal RNA as biomarkers and the therapeutic potential of exosome vectors	Lasser, Cecilia	EXPERT OPINION ON BIOLOGICAL THERAPY	2012	10.1517/14712598.2012.680018	23	3.83	0	0	0	0	0	1	5	6	6	5
Quantitative Nanostructural and Single-Molecule Force Spectroscopy Biomolecular Analysis of Human-Saliva-Derived Exosomes	Sharma, Shivani; Gillespie, Boyd M.; Palanisamy, Viswanathan; Gimzewski, James K.	LANGMUIR	2011	10.1021/la2038763	23	3.29	0	0	0	0	0	0	2	6	6	8
Induction of protective immunity against Eimeria tenella infection using antigen-loaded dendritic cells (DC) and DC-derived exosomes	del Cacho, Emilio; Gallego, Margarita; Lee, Sung Hyen; Lillehoj, Hyun Soon; Quilez, Joaquin; Lillehoj, Erik P.; Sanchez-Acedo, Caridad	VACCINE	2011	10.1016/j.vaccine.2011.03.022	23	3.29	0	0	0	0	0	2	6	7	4	4
Membrane-bound HSP70-engineered myeloma cell-derived exosomes stimulate more efficient CD8(+) CTL- and NK-mediated antitumour immunity than exosomes released from heat-shocked tumour cells expressing cytoplasmic HSP70	Xie, Yufeng; Bai, Ou; Zhang, Haifeng; Yuan, Jinying; Zong, Sam; Chibbar, Rajni; Slattery, Karen; Qureshi, Mabood; Wei, Yangdou; Deng, Yulin; Xiang, Jim	JOURNAL OF CELLULAR AND MOLECULAR MEDICINE	2010	10.1111/j.1582-4934.2009.00851.x	23	2.88	0	0	0	1	4	2	3	1	4	8
B7-1/2, but not PD-L1/2 molecules, are required on IL-10-treated tolerogenic DC and DC-derived exosomes for in vivo function	Ruffner, Melanie A.; Kim, Seon Hee; Bianco, Nicole R.; Francisco, Loise M.; Sharpe, Arlene H.; Robbins, Paul D.	EUROPEAN JOURNAL OF IMMUNOLOGY	2009	10.1002/eji.200939407	23	2.56	0	0	0	3	4	3	2	4	2	5
Novel MHC Class I Structures on Exosomes	Lynch, Sarah; Santos, Susana G.; Campbell, Elaine C.; Nimmo, Ailish M. S.; Botting, Catherine; Prescott, Alan; Antoniou, Antony N.; Powis, Simon J.	JOURNAL OF IMMUNOLOGY	2009	10.4049/jimmunol.0900798	23	2.56	0	0	0	1	5	6	2	4	0	5
Core Exosome-independent Roles for Rrp6 in Cell Cycle Progression	Graham, Amy C.; Kiss, Daniel L.; Andrulis, Erik D.	MOLECULAR BIOLOGY OF THE CELL	2009	10.1091/mbc.E08-08-0825	23	2.56	0	0	0	7	5	4	3	1	3	0
Primary human keratinocytes externalize stratifin protein via exosomes	Chavez-Munoz, Claudia; Morse, Jennifer; Kilani, Ruhangiz; Ghahary, Aziz	JOURNAL OF CELLULAR BIOCHEMISTRY	2008	10.1002/jcb.21774	23	2.3	0	1	2	3	7	1	3	3	1	2
Novel exosome-targeted CD4(+) T cell vaccine counteracting CD4(+)25(+) regulatory T cell-mediated immune suppression and stimulating efficient central memory CD8(+) CTL responses	Hao, Siguo; Liu, Yongqing; Yuan, Jinying; Zhang, Xueshu; He, Tianpei; Wu, Xiaochu; Wei, Yangdou; Sun, Deming; Xiang, Jim	JOURNAL OF IMMUNOLOGY	2007		23	2.09	0	2	2	2	4	2	3	1	6	1
Myocilin-associated exosomes in human ocular samples	Perkumas, K. M.; Hoffman, E. A.; McKay, B. S.; Allingham, R. R.; Stamer, W. D.	EXPERIMENTAL EYE RESEARCH	2007	10.1016/j.exer.2006.09.020	23	2.09	0	1	2	2	0	3	4	5	5	1
HucMSC-Exosome Mediated-Wnt4 Signaling Is Required for Cutaneous Wound Healing	Zhang, Bin; Wang, Mei; Gong, Aihua; Zhang, Xu; Wu, Xiaodan; Zhu, Yanhua; Shi, Hui; Wu, Lijun; Zhu, Wei; Qian, Hui; Xu, Wenrong	STEM CELLS	2015	10.1002/stem.1771	22	7.33	0	0	0	0	0	0	0	0	5	17
Exosomes secreted under hypoxia enhance invasiveness and stemness of prostate cancer cells by targeting adherens junction molecules	Ramteke, Anand; Ting, Harold; Agarwal, Chapla; Mateen, Samiha; Somasagara, Ranganathan; Hussain, Anowar; Graner, Michael; Frederick, Barbara; Agarwal, Rajesh; Deep, Gagan	MOLECULAR CARCINOGENESIS	2015	10.1002/mc.22124	22	7.33	0	0	0	0	0	0	0	0	5	17
Mesenchymal-stem-cell-derived exosomes accelerate skeletal muscle regeneration	Nakamura, Yoshihiro; Miyaki, Shigeru; Ishitobi, Hiroyuki; Matsuyama, Sho; Nakasa, Tomoyuki; Kamei, Naosuke; Akimoto, Takayuki; Higashi, Yukihito; Ochi, Mitsuo	FEBS LETTERS	2015	10.1016/j.febslet.2015.03.031	22	7.33	0	0	0	0	0	0	0	0	2	19
Fibroblast-Derived Exosomes Contribute to Chemoresistance through Priming Cancer Stem Cells in Colorectal Cancer	Hu, Yibing; Yan, Chang; Mu, Lei; Huang, Kaiyu; Li, Xiaolan; Tao, Deding; Wu, Yaqun; Qin, Jichao	PLOS ONE	2015	10.1371/journal.pone.0125625	22	7.33	0	0	0	0	0	0	0	0	3	19
Exosomes secreted by human-induced pluripotent stem cell-derived mesenchymal stem cells attenuate limb ischemia by promoting angiogenesis in mice	Hu, Guo-wen; Li, Qing; Niu, Xin; Hu, Bin; Liu, Juan; Zhou, Shu-min; Guo, Shang-chun; Lang, Hai-li; Zhang, Chang-qing; Wang, Yang; Deng, Zhi-feng	STEM CELL RESEARCH & THERAPY	2015	10.1186/scrt546	22	7.33	0	0	0	0	0	0	0	0	2	20
Exosomes in diagnostic and therapeutic applications: biomarker, vaccine and RNA interference delivery vehicle	Lasser, Cecilia	EXPERT OPINION ON BIOLOGICAL THERAPY	2015	10.1517/14712598.2015.977250	22	7.33	0	0	0	0	0	0	0	0	6	16
Exosomes as Hedgehog carriers in cytoneme-mediated transport and secretion	Gradilla, Ana-Citlali; Gonzalez, Esperanza; Seijo, Irene; Andres, German; Bischoff, Marcus; Gonzalez-Mendez, Laura; Sanchez, Vanessa; Callejo, Ainhoa; Ibanez, Carmen; Guerra, Milagros; Ortigao-Farias, Joao Ramalho; Sutherland, James D.; Gonzalez, Monika; Barrio, Rosa; Falcon-Perez, Juan M.; Guerrero, Isabel	NATURE COMMUNICATIONS	2014	10.1038/ncomms6649	22	5.5	0	0	0	0	0	0	0	0	10	12
Programmed Cell Death 4 and MicroRNA 21 Inverse Expression Is Maintained in Cells and Exosomes From Ovarian Serous Carcinoma Effusions	Cappellesso, Rocco; Tinazzi, Andrea; Giurici, Thomas; Simonato, Francesca; Guzzardo, Vincenza; Ventura, Laura; Crescenzi, Marika; Chiarelli, Silvia; Fassina, Ambrogio	CANCER CYTOPATHOLOGY	2014	10.1002/cncy.21442	22	5.5	0	0	0	0	0	0	0	0	7	15
Reproducibility and efficiency of serum-derived exosome extraction methods	Caradec, Josselin; Kharmate, Geetanjali; Hosseini-Beheshti, Elham; Adomat, Hans; Gleave, Martin; Guns, Emma	CLINICAL BIOCHEMISTRY	2014	10.1016/j.clinbiochem.2014.06.011	22	5.5	0	0	0	0	0	0	0	1	7	13
Different Exosome Cargo from Plasma/Bronchoalveolar Lavage in Non-Small-Cell Lung Cancer	Rodriguez, Marta; Silva, Javier; Lopez-Alfonso, Ana; Belen Lopez-Muniz, Maria; Pena, Cristina; Dominguez, Gemma; Miguel Garcia, Jose; Lopez-Gonzalez, Ana; Mendez, Miriam; Provencio, Mariano; Garcia, Vanesa; Bonilla, Felix	GENES CHROMOSOMES & CANCER	2014	10.1002/gcc.22181	22	5.5	0	0	0	0	0	0	0	2	11	9
Maximizing exosome colloidal stability following electroporation	Hood, Joshua L.; Scott, Michael J.; Wickline, Samuel A.	ANALYTICAL BIOCHEMISTRY	2014	10.1016/j.ab.2013.12.001	22	5.5	0	0	0	0	0	0	0	1	8	12
Exosome in Tumour Microenvironment: Overview of the Crosstalk between Normal and Cancer Cells	Roma-Rodrigues, Catarina; Fernandes, Alexandra R.; Baptista, Pedro Viana	BIOMED RESEARCH INTERNATIONAL	2014	10.1155/2014/179486	22	5.5	0	0	0	0	0	0	0	1	7	14
Characterization of Uptake and Internalization of Exosomes by Bladder Cancer Cells	Franzen, Carrie A.; Simms, Patricia E.; Van Huis, Adam F.; Foreman, Kimberly E.; Kuo, Paul C.; Gupta, Gopal N.	BIOMED RESEARCH INTERNATIONAL	2014	10.1155/2014/619829	22	5.5	0	0	0	0	0	0	0	1	10	11
Exosomes carrying mycobacterial antigens can protect mice against Mycobacterium tuberculosis infection	Cheng, Yong; Schorey, Jeffery S.	EUROPEAN JOURNAL OF IMMUNOLOGY	2013	10.1002/eji.201343727	22	4.4	0	0	0	0	0	0	0	3	10	9
Monocyte Exosomes Stimulate the Osteogenic Gene Expression of Mesenchymal Stem Cells	Ekstrom, Karin; Omar, Omar; Graneli, Cecilia; Wang, Xiaoqin; Vazirisani, Forugh; Thomsen, Peter	PLOS ONE	2013	10.1371/journal.pone.0075227	22	4.4	0	0	0	0	0	0	0	6	8	8
Wilm's Tumor-1 Protein Levels in Urinary Exosomes from Diabetic Patients with or without Proteinuria	Kalani, Anuradha; Mohan, Aradhana; Godbole, Madan M.; Bhatia, Eesh; Gupta, Amit; Sharma, Raj Kumar; Tiwari, Swasti	PLOS ONE	2013	10.1371/journal.pone.0060177	22	4.4	0	0	0	0	0	0	0	8	7	7
Insulinoma-Released Exosomes or Microparticles Are Immunostimulatory and Can Activate Autoreactive T Cells Spontaneously Developed in Nonobese Diabetic Mice	Sheng, Huiming; Hassanali, Saleema; Nugent, Courtney; Wen, Li; Hamilton-Williams, Emma; Dias, Peter; Dai, Yang D.	JOURNAL OF IMMUNOLOGY	2011	10.4049/jimmunol.1100231	22	3.14	0	0	0	0	0	3	4	7	4	4
Protein profile of exosomes from trabecular meshwork cells	Stamer, W. D.; Hoffman, E. A.; Luther, J. M.; Hachey, D. L.; Schey, K. L.	JOURNAL OF PROTEOMICS	2011	10.1016/j.jprot.2011.02.024	22	3.14	0	0	0	0	1	2	5	4	4	6
Reticulocyte membrane remodeling: contribution of the exosome pathway	Blanc, Lionel; Vidal, Michel	CURRENT OPINION IN HEMATOLOGY	2010	10.1097/MOH.0b013e328337b4e3	22	2.75	0	0	0	1	6	3	4	2	5	1
Vesicular fractions of sunflower apoplastic fluids are associated with potential exosome marker proteins	Regente, Mariana; Corti-Monzon, Georgina; Maria Maldonado, Ana; Pinedo, Marcela; Jorrin, Jesus; de la Canal, Laura	FEBS LETTERS	2009	10.1016/j.febslet.2009.09.041	22	2.44	0	0	0	1	0	5	3	4	4	4
The nuclear exosome and adenylation regulate posttranscriptional tethering of yeast GAL genes to the nuclear periphery	Vodala, Sadanand; Abruzzi, Katharine Compton; Rosbash, Michael	MOLECULAR CELL	2008	10.1016/j.molcel.2008.05.015	22	2.2	0	0	7	4	1	4	2	2	0	2
Exosomes/microvesicles from induced pluripotent stem cells deliver cardioprotective miRNAs and prevent cardiomyocyte apoptosis in the ischemic myocardium	Wang, Yingjie; Zhang, Lan; Li, Yongjun; Chen, Lijuan; Wang, Xiaolong; Guo, Wei; Zhang, Xue; Qin, Gangjian; He, Sheng-hu; Zimmerman, Arthur; Liu, Yutao; Kim, Il-man; Weintraub, Neal L.; Tang, Yaoliang	INTERNATIONAL JOURNAL OF CARDIOLOGY	2015	10.1016/j.ijcard.2015.05.020	21	7	0	0	0	0	0	0	0	0	3	18
Mechanisms of RNA loading into exosomes	Janas, Teresa; Janas, Maja M.; Sapon, Karolina; Janas, Tadeusz	FEBS LETTERS	2015	10.1016/j.febslet.2015.04.036	21	7	0	0	0	0	0	0	0	0	4	17
Exosomes secreted from GATA-4 overexpressing mesenchymal stem cells serve as a reservoir of anti-apoptotic microRNAs for cardioprotection	Yu, Bin; Kim, Ha Won; Gong, Min; Wang, Jingcai; Millard, Ronald W.; Wang, Yigang; Ashraf, Muhammad; Xu, Meifeng	INTERNATIONAL JOURNAL OF CARDIOLOGY	2015	10.1016/j.ijcard.2014.12.043	21	7	0	0	0	0	0	0	0	0	4	17
Simplified protocol for flow cytometry analysis of fluorescently labeled exosomes and microvesicles using dedicated flow cytometer	Pospichalova, Vendula; Svoboda, Jan; Dave, Zankruti; Kotrbova, Anna; Kaiser, Karol; Klemova, Dobromila; Ilkovics, Ladislav; Hampl, Ales; Crha, Igor; Jandakova, Eva; Minar, Lubos; Weinberger, Vit; Bryja, Vitezslav	JOURNAL OF EXTRACELLULAR VESICLES	2015	10.3402/jev.v4.25530	21	7	0	0	0	0	0	0	0	0	2	19
Human T-lymphotropic Virus Type 1-infected Cells Secrete Exosomes That Contain Tax Protein	Jaworski, Elizabeth; Narayanan, Aarthi; Van Duyne, Rachel; Shabbeer-Meyering, Shabana; Iordanskiy, Sergey; Saifuddin, Mohammed; Das, Ravi; Afonso, Philippe V.; Sampey, Gavin C.; Chung, Myung; Popratiloff, Anastas; Shrestha, Bindesh; Sehgal, Mohit; Jain, Pooja; Vertes, Akos; Mahieux, Renaud; Kashanchi, Fatah	JOURNAL OF BIOLOGICAL CHEMISTRY	2014	10.1074/jbc.M114.549659	21	5.25	0	0	0	0	0	0	0	0	7	14
Role of Exosomes in Myocardial Remodeling	Waldenstrom, Anders; Ronquist, Gunnar	CIRCULATION RESEARCH	2014	10.1161/CIRCRESAHA.114.300584	21	5.25	0	0	0	0	0	0	0	2	10	9
Exosomes Derived from Mesenchymal Stem Cells Suppress Angiogenesis by Down-Regulating VEGF Expression in Breast Cancer Cells	Lee, Jong-Kuen; Park, Sae-Ra; Jung, Bong-Kwang; Jeon, Yoon-Kyung; Lee, Yeong-Shin; Kim, Min-Kyoung; Kim, Yong-Goo; Jang, Ji-Young; Kim, Chul-Woo	PLOS ONE	2013	10.1371/journal.pone.0084256	21	4.2	0	0	0	0	0	0	0	3	15	3
Bladder cancer cell-derived exosomes inhibit tumor cell apoptosis and induce cell proliferation in vitro	Yang, Lin; Wu, Xiao-Hou; Wang, Dan; Luo, Chun-Li; Chen, Li-Xue	MOLECULAR MEDICINE REPORTS	2013	10.3892/mmr.2013.1634	21	4.2	0	0	0	0	0	0	0	5	7	9
Biochemical and biological characterization of exosomes containing prominin-1/CD133	Rappa, Germana; Mercapide, Javier; Anzanello, Fabio; Pope, Robert M.; Lorico, Aurelio	MOLECULAR CANCER	2013	10.1186/1476-4598-12-62	21	4.2	0	0	0	0	0	0	0	2	12	7
Nanoparticle-Induced Exosomes Target Antigen-Presenting Cells to Initiate Th1-Type Immune Activation	Zhu, Motao; Tian, Xin; Song, Xiao; Li, Yiye; Tian, Yanhua; Zhao, Yuliang; Nie, Guangjun	SMALL	2012	10.1002/smll.201200381	21	3.5	0	0	0	0	0	1	5	5	7	3
Progenitor Function in Self-Renewing Human Epidermis Is Maintained by the Exosome	Mistry, Devendra S.; Chen, Yifang; Sen, George L.	CELL STEM CELL	2012	10.1016/j.stem.2012.04.022	21	3.5	0	0	0	0	0	1	2	5	7	6
Exosomes and immune surveillance of neoplastic lesions: a review	Zhang, H-G; Zhuang, X.; Sun, D.; Liu, Y.; Xiang, X.; Grizzle, W. E.	BIOTECHNIC & HISTOCHEMISTRY	2012	10.3109/10520291003659042	21	3.5	0	0	0	0	0	0	4	7	4	6
Surface-bound TGF-beta 1 on Effusion-derived Exosomes Participates in Maintenance of Number and Suppressive Function of Regulatory T-Cells in Malignant Effusions	Wadai, Junji; Onishi, Hideya; Suzuki, Hiroyuki; Yamasaki, Akio; Nagai, Shuntaro; Morisaki, Takashi; Katano, Mitsuo	ANTICANCER RESEARCH	2010		21	2.62	0	0	0	0	2	5	0	5	3	6
CpG-induced secretion of MHCII beta and exosomes from salmon (Salmo salar) APCs	Iliev, Dimitar B.; Jorgensen, Sven Martin; Rode, Marit; Krasnov, Aleksei; Harneshaug, Ingvill; Jorgensen, Jorunn B.	DEVELOPMENTAL AND COMPARATIVE IMMUNOLOGY	2010	10.1016/j.dci.2009.07.009	21	2.62	0	0	0	1	7	2	5	4	0	2
Artificial exosomes as tools for basic and clinical immunology	De la Pena, Hugo; Madrigal, J. A.; Rusakiewicz, Sylvie; Bencsik, Martin; Cave, Gareth W. V.; Selman, Ali; Rees, Robert C.; Travers, Paul J.; Dodi, Italo A.	JOURNAL OF IMMUNOLOGICAL METHODS	2009	10.1016/j.jim.2009.03.011	21	2.33	0	0	0	5	2	4	2	2	4	2
The RNA exosome component hRrp6 is a target for 5-fluorouracil in human cells	Kammler, Susanne; Lykke-Andersen, Soren; Jensen, Torben Heick	MOLECULAR CANCER RESEARCH	2008	10.1158/1541-7786.MCR-07-2217	21	2.1	0	1	1	4	3	3	2	3	2	2
Human Umbilical Cord Mesenchymal Stem Cell Exosomes Enhance Angiogenesis Through the Wnt4/beta-Catenin Pathway	Zhang, Bin; Wu, Xiaodan; Zhang, Xu; Sun, Yaoxiang; Yan, Yongmin; Shi, Hui; Zhu, Yanhua; Wu, Lijun; Pan, Zhaoji; Zhu, Wei; Qian, Hui; Xu, Wenrong	STEM CELLS TRANSLATIONAL MEDICINE	2015	10.5966/sctm.2014-0267	20	6.67	0	0	0	0	0	0	0	0	2	18
Human semen contains exosomes with potent anti-HIV-1 activity	Madison, Marisa N.; Roller, Richard J.; Okeoma, Chioma M.	RETROVIROLOGY	2014	10.1186/s12977-014-0102-z	20	5	0	0	0	0	0	0	0	0	9	11
Detecting Exosomes Specifically: A Multiplexed Device Based on Alternating Current Electrohydrodynamic Induced Nanoshearing	Vaidyanathan, Ramanathan; Naghibosadat, Maedeh; Rauf, Sakandar; Korbie, Darren; Carrascosa, Laura G.; Shiddiky, Muhammad J. A.; Trau, Matt	ANALYTICAL CHEMISTRY	2014	10.1021/ac502082b	20	5	0	0	0	0	0	0	0	0	4	15
The RNA exosome promotes transcription termination of backtracked RNA polymerase II	Lemay, Jean-Francois; Larochelle, Marc; Marguerat, Samuel; Atkinson, Sophie; Baehler, Juerg; Bachand, Francois	NATURE STRUCTURAL & MOLECULAR BIOLOGY	2014	10.1038/nsmb.2893	20	5	0	0	0	0	0	0	0	0	12	8
Intercellular communication by exosomes in placenta: A possible role in cell fusion?	Record, M.	PLACENTA	2014	10.1016/j.placenta.2014.02.009	20	5	0	0	0	0	0	0	0	3	8	9
Regulation of exosome release from mammary epithelial and breast cancer cells - A new regulatory pathway	Riches, Andrew; Campbell, Elaine; Borger, Eva; Powis, Simon	EUROPEAN JOURNAL OF CANCER	2014	10.1016/j.ejca.2013.12.019	20	5	0	0	0	0	0	0	0	5	8	7
Expression and Secretion of Plasma Membrane Ca2+-ATPase 4a (PMCA4a) during Murine Estrus: Association with Oviductal Exosomes and Uptake in Sperm	Al-Dossary, Amal A.; Strehler, Emanuel E.; Martin-DeLeon, Patricia A.	PLOS ONE	2013	10.1371/journal.pone.0080181	20	4	0	0	0	0	0	0	0	1	10	8
A SUMO-dependent interaction between Senataxin and the exosome, disrupted in the neurodegenerative disease AOA2, targets the exosome to sites of transcription-induced DNA damage	Richard, Patricia; Feng, Shuang; Manley, James L.	GENES & DEVELOPMENT	2013	10.1101/gad.224923.113	20	4	0	0	0	0	0	0	0	7	8	5
Exosomes with membrane-associated TGF-beta 1 from gene-modified dendritic cells inhibit murine EAE independently of MHC restriction	Yu, Lei; Yang, Fei; Jiang, Lingling; Chen, Yinghu; Wang, Keyi; Xu, Feng; Wei, Yinxiang; Cao, Xuetao; Wang, Jianli; Cai, Zhijian	EUROPEAN JOURNAL OF IMMUNOLOGY	2013	10.1002/eji.201243295	20	4	0	0	0	0	0	0	0	3	8	9
Biogenesis of the Posterior Pole Is Mediated by the Exosome/Microvesicle Protein-sorting Pathway	Shen, Beiyi; Fang, Yi; Wu, Ning; Gould, Stephen J.	JOURNAL OF BIOLOGICAL CHEMISTRY	2011	10.1074/jbc.M111.274803	20	2.86	0	0	0	0	0	0	6	4	5	5
Exosomes Derived from Immature Bone Marrow Dendritic Cells Induce Tolerogenicity of Intestinal Transplantation in Rats	Yang, Xiaojun; Meng, Song; Jiang, Hong; Zhu, Chunfu; Wu, Wenxi	JOURNAL OF SURGICAL RESEARCH	2011	10.1016/j.jss.2010.05.021	20	2.86	0	0	0	0	0	3	5	5	1	6
Mechanisms of tumor escape from the immune system: Adenosine-producing Treg, exosomes and tumor-associated TLRs	Whiteside, Theresa L.; Mandapathil, Magis; Szczepanski, Miroslaw; Szajnik, Marta	BULLETIN DU CANCER	2011	10.1684/bdc.2010.1294	20	2.86	0	0	0	0	1	2	7	3	3	3
The C-terminal Region of the Exosome-associated Protein Rrp47 Is Specifically Required for Box C/D Small Nucleolar RNA 3 '-Maturation	Costello, Joe L.; Stead, Jonathan A.; Feigenbutz, Monika; Jones, Rebecca M.; Mitchell, Phil	JOURNAL OF BIOLOGICAL CHEMISTRY	2011	10.1074/jbc.M110.162826	20	2.86	0	0	0	0	1	4	6	6	1	2
Exosomes and retroviruses: the chicken or the egg?	Izquierdo-Useros, Nuria; Carmen Puertas, Maria; Borras, Francesc E.; Blanco, Julia; Martinez-Picado, Javier	CELLULAR MICROBIOLOGY	2011	10.1111/j.1462-5822.2010.01542.x	20	2.86	0	0	0	0	1	2	4	5	2	6
A membranous form of ICAM-1 on exosomes efficiently blocks leukocyte adhesion to activated endothelial cells	Lee, Hwan Myung; Choi, Eun-Jeong; Kim, Ji Hyun; Kim, Thomas Doohun; Kim, Yoon-Keun; Kang, Chulhun; Gho, Yong Song	BIOCHEMICAL AND BIOPHYSICAL RESEARCH COMMUNICATIONS	2010	10.1016/j.bbrc.2010.05.094	20	2.5	0	0	0	1	1	1	6	3	7	1
A Novel Strategy for the Invasive Toxin: Hijacking Exosome-Mediated Intercellular Trafficking	Zhang, Fan; Sun, Shan; Feng, Du; Zhao, Wen-Long; Sui, Sen-Fang	TRAFFIC	2009	10.1111/j.1600-0854.2009.00879.x	20	2.22	0	0	1	9	0	3	2	4	0	1
Multivesicular bodies in intestinal epithelial cells: responsible for MHC class II-restricted antigen processing and origin of exosomes	Buening, Juergen; von Smolinski, Dorthe; Tafazzoli, Kianush; Zimmer, Klaus-Peter; Strobel, Stephan; Apostolaki, Maria; Kollias, George; Heath, Joan K.; Ludwig, Diether; Gebert, Andreas	IMMUNOLOGY	2008	10.1111/j.1365-2567.2008.02864.x	20	2	0	0	1	4	3	0	5	2	2	3
B lymphocytes and macrophages release cell membrane deposited C3-fragments on exosomes with T cell response-enhancing capacity	Papp, Krisztian; Vegh, Peter; Prechl, Jozsef; Kerekes, Krisztina; Kovacs, Janos; Csikos, Gyoergy; Bajtay, Zsuzsa; Erdei, Anna	MOLECULAR IMMUNOLOGY	2008	10.1016/j.molimm.2007.11.021	20	2	0	0	3	2	3	1	2	4	0	4
RNA degradation paths in a 12-subunit nuclear exosome complex	Makino, Debora Lika; Schuch, Benjamin; Stegmann, Elisabeth; Baumgaertner, Marc; Basquin, Claire; Conti, Elena	NATURE	2015	10.1038/nature14865	19	6.33	0	0	0	0	0	0	0	0	2	17
Exosomes and exosomal miRNAs in cardiovascular protection and repair	Emanueli, Costanza; Shearn, Andrew I. U.; Angelini, Gianni D.; Sahoo, Susmita	VASCULAR PHARMACOLOGY	2015	10.1016/j.vph.2015.02.008	19	6.33	0	0	0	0	0	0	0	0	2	17
Serum Exosome MicroRNA as a Minimally-Invasive Early Biomarker of AML	Hornick, Noah I.; Huan, Jianya; Doron, Ben; Goloviznina, Natalya A.; Lapidus, Jodi; Chang, Bill H.; Kurre, Peter	SCIENTIFIC REPORTS	2015	10.1038/srep11295	19	6.33	0	0	0	0	0	0	0	0	2	17
Emerging roles of exosomes during epithelial-mesenchymal transition and cancer progression	Greening, David W.; Gopal, Shashi K.; Mathias, Rommel A.; Liu, Lin; Sheng, Jingyi; Zhu, Hong-Jian; Simpson, Richard J.	SEMINARS IN CELL & DEVELOPMENTAL BIOLOGY	2015	10.1016/j.semcdb.2015.02.008	19	6.33	0	0	0	0	0	0	0	0	3	16
Repeated remote ischemic conditioning attenuates left ventricular remodeling via exosome-mediated intercellular communication on chronic heart failure after myocardial infarction	Yamaguchi, Takehiro; Izumi, Yasukatsu; Nakamura, Yasuhiro; Yamazaki, Takanori; Shiota, Masayuki; Sano, Soichi; Tanaka, Masako; Osada-Oka, Mayuko; Shimada, Kenei; Miura, Katuyuki; Yoshiyama, Minoru; Iwao, Hiroshi	INTERNATIONAL JOURNAL OF CARDIOLOGY	2015	10.1016/j.ijcard.2014.10.144	19	6.33	0	0	0	0	0	0	0	0	6	13
Exosomes in Mesenchymal Stem Cells, a New Therapeutic Strategy for Cardiovascular Diseases?	Huang, Lina; Ma, Wenya; Ma, Yidi; Feng, Dan; Chen, Hongyang; Cai, Benzhi	INTERNATIONAL JOURNAL OF BIOLOGICAL SCIENCES	2015	10.7150/ijbs.10725	19	6.33	0	0	0	0	0	0	0	0	4	15
Detection of Tumor Cell-Specific mRNA and Protein in Exosome-Like Microvesicles from Blood and Saliva	Yang, Jieping; Wei, Fang; Schafer, Christopher; Wong, David T. W.	PLOS ONE	2014	10.1371/journal.pone.0110641	19	4.75	0	0	0	0	0	0	0	0	6	13
Examination of the specificity of tumor cell derived exosomes with tumor cells in vitro	Smyth, Tyson J.; Redzic, Jasmina S.; Graner, Michael W.; Anchordoquy, Thomas J.	BIOCHIMICA ET BIOPHYSICA ACTA-BIOMEMBRANES	2014	10.1016/j.bbamem.2014.07.026	19	4.75	0	0	0	0	0	0	0	1	10	8
Label-Free Quantitative Detection of Tumor-Derived Exosomes through Surface Plasmon Resonance Imaging	Zhu, Ling; Wang, Kun; Cui, Jian; Liu, Huan; Bu, Xiangli; Ma, Huailei; Wang, Weizhi; Gong, He; Lausted, Christopher; Hood, Leroy; Yang, Guang; Hu, Zhiyuan	ANALYTICAL CHEMISTRY	2014	10.1021/ac5023056	19	4.75	0	0	0	0	0	0	0	0	6	12
Plasma Exosome MicroRNA Profiling Unravels a New Potential Modulator of Adiponectin Pathway in Diabetes: Effect of Glycemic Control	Santovito, Donato; De Nardis, Velia; Marcantonio, Pamela; Mandolini, Claudia; Paganelli, Camilla; Vitale, Elita; Buttitta, Fiamma; Bucci, Marco; Mezzetti, Andrea; Consoli, Agostino; Cipollone, Francesco	JOURNAL OF CLINICAL ENDOCRINOLOGY & METABOLISM	2014	10.1210/jc.2013-3843	19	4.75	0	0	0	0	0	0	0	2	10	7
Human Urinary Exosomes as Innate Immune Effectors	Hiemstra, Thomas F.; Charles, Philip D.; Gracia, Tannia; Hester, Svenja S.; Gatto, Laurent; Al-Lamki, Rafia; Floto, R. Andres; Su, Ya; Skepper, Jeremy N.; Lilley, Kathryn S.; Frankl, Fiona E. Karet	JOURNAL OF THE AMERICAN SOCIETY OF NEPHROLOGY	2014	10.1681/ASN.2013101066	19	4.75	0	0	0	0	0	0	0	1	7	11
Interspecies communication between plant and mouse gut host cells through edible plant derived exosome-like nanoparticles	Mu, Jingyao; Zhuang, Xiaoying; Wang, Qilong; Jiang, Hong; Deng, Zhong-Bin; Wang, Baomei; Zhang, Lifeng; Kakar, Sham; Jun, Yan; Miller, Donald; Zhang, Huang-Ge	MOLECULAR NUTRITION & FOOD RESEARCH	2014	10.1002/mnfr.201300729	19	4.75	0	0	0	0	0	0	0	0	6	13
Epstein-Barr Virus-Encoded Small RNAs (EBERs) Are Present in Fractions Related to Exosomes Released by EBV-Transformed Cells	Ahmed, Waqar; Philip, Pretty S.; Tariq, Saeed; Khan, Gulfaraz	PLOS ONE	2014	10.1371/journal.pone.0099163	19	4.75	0	0	0	0	0	0	0	0	13	6
Study of Circulating MicroRNA-125b Levels in Serum Exosomes in Advanced Melanoma	Alegre, Estibaliz; Sanmamed, Miguel F.; Rodriguez, Carmen; Carranza, Omar; Martin-Algarra, Salvador; Gonzalez, Alvaro	ARCHIVES OF PATHOLOGY & LABORATORY MEDICINE	2014	10.5858/arpa.2013-0134-OA	19	4.75	0	0	0	0	0	0	0	1	8	10
MiRNA in melanoma-derived exosomes	Gajos-Michniewicz, Anna; Duechler, Markus; Czyz, Malgorzata	CANCER LETTERS	2014	10.1016/j.canlet.2014.02.004	19	4.75	0	0	0	0	0	0	0	3	10	6
Exosomes Released by Islet-Derived Mesenchymal Stem Cells Trigger Autoimmune Responses in NOD Mice	Rahman, Muhammad Jubayer; Regn, Danielle; Bashratyan, Roman; Dai, Yang D.	DIABETES	2014		19	4.75	0	0	0	0	0	0	0	2	4	13
Visualization of distinct substrate-recruitment pathways in the yeast exosome by EM	Liu, Jun-Jie; Bratkowski, Matthew A.; Liu, Xueqi; Niu, Chu-Ya; Ke, Ailong; Wang, Hong-Wei	NATURE STRUCTURAL & MOLECULAR BIOLOGY	2014	10.1038/nsmb.2736	19	4.75	0	0	0	0	0	0	0	6	7	6
Epidermal growth factor receptor localized to exosome membranes as a possible biomarker for lung cancer diagnosis	Yamashita, T.; Kamada, H.; Kanasaki, S.; Maeda, Y.; Nagano, K.; Abe, Y.; Inoue, M.; Yoshioka, Y.; Tsutsumi, Y.; Katayama, S.; Inoue, M.; Tsunoda, S.	PHARMAZIE	2013	10.1691/ph.2013.3599	19	3.8	0	0	0	0	0	0	0	2	9	8
Ionizing Radiation and Glioblastoma Exosomes: Implications in Tumor Biology and Cell Migration	Arscott, W. Tris; Tandle, Anita T.; Zhao, Shuping; Shabason, Jacob E.; Gordon, Ira K.; Schlaff, Cody D.; Zhang, Guofeng; Tofilon, Philip J.; Camphausen, Kevin A.	TRANSLATIONAL ONCOLOGY	2013	10.1593/tlo.13640	19	3.8	0	0	0	0	0	0	0	2	7	10
Proteolytic factors in exosomes	Shimoda, Masayuki; Khokha, Rama	PROTEOMICS	2013	10.1002/pmic.201200458	19	3.8	0	0	0	0	0	0	0	6	8	5
Comparison of Methods for Isolating Exosomes from Bovine Milk	Yamada, Tetsuya; Inoshima, Yasuo; Matsuda, Tsukasa; Ishiguro, Naotaka	JOURNAL OF VETERINARY MEDICAL SCIENCE	2012	10.1292/jvms.12-0032	19	3.17	0	0	0	0	0	0	4	7	4	4
Plasma-derived MHC class II+ exosomes from tumor-bearing mice suppress tumor antigen-specific immune responses	Yang, Chenjie; Ruffner, Melanie A.; Kim, Seon-Hee; Robbins, Paul D.	EUROPEAN JOURNAL OF IMMUNOLOGY	2012	10.1002/eji.201141978	19	3.17	0	0	0	0	0	0	3	4	5	7
Induction of Protective Immunity against Eimeria tenella, Eimeria maxima, and Eimeria acervulina Infections Using Dendritic Cell-Derived Exosomes	del Cacho, Emilio; Gallego, Margarita; Lee, Sung Hyen; Lillehoj, Hyun Soon; Quilez, Joaquin; Lillehoj, Erik P.; Sanchez-Acedo, Caridad	INFECTION AND IMMUNITY	2012	10.1128/IAI.06413-11	19	3.17	0	0	0	0	0	0	6	6	5	2
Ultrastructural Evidence of Exosome Secretion by Progenitor Cells in Adult Mouse Myocardium and Adult Human Cardiospheres	Barile, Lucio; Gherghiceanu, Mihaela; Popescu, Laurentiu M.; Moccetti, Tiziano; Vassalli, Giuseppe	JOURNAL OF BIOMEDICINE AND BIOTECHNOLOGY	2012	10.1155/2012/354605	19	3.17	0	0	0	0	0	0	3	5	6	5
RNA-containing exosomes in human nasal secretions	Lasser, Cecilia; O'Neil, Serena E.; Ekerljung, Linda; Ekstrom, Karin; Sjostrand, Margareta; Lotvall, Jan	AMERICAN JOURNAL OF RHINOLOGY & ALLERGY	2011	10.2500/ajra.2011.25.3573	19	2.71	0	0	0	0	0	2	5	3	4	4
CD4(+) T cell-released exosomes inhibit CD8(+) cytotoxic T-lymphocyte responses and antitumor immunity	Zhang, Haifeng; Xie, Yufeng; Li, Wei; Chibbar, Rajni; Xiong, Sidong; Xiang, Jim	CELLULAR & MOLECULAR IMMUNOLOGY	2011	10.1038/cmi.2010.59	19	2.71	0	0	0	0	1	2	5	7	1	3
Noncytotoxic Suppression of Human Immunodeficiency Virus Type 1 Transcription by Exosomes Secreted from CD8(+) T Cells	Tumne, Ashwin; Prasad, Varsha Shridhar; Chen, Yue; Stolz, Donna B.; Saha, Kunal; Ratner, Deena M.; Ding, Ming; Watkins, Simon C.; Gupta, Phalguni	JOURNAL OF VIROLOGY	2009	10.1128/JVI.02629-08	19	2.11	0	0	1	1	1	3	1	4	5	3
Exosome mediated communication within the tumor microenvironment	Milane, Lara; Singh, Amit; Mattheolabakis, George; Suresh, Megha; Amiji, Mansoor M.	JOURNAL OF CONTROLLED RELEASE	2015	10.1016/j.jconrel.2015.06.029	18	6	0	0	0	0	0	0	0	0	0	17
Using exosomes, naturally-equipped nanocarriers, for drug delivery	Batrakova, Elena V.; Kim, Myung Soo	JOURNAL OF CONTROLLED RELEASE	2015	10.1016/j.jconrel.2015.07.030	18	6	0	0	0	0	0	0	0	0	0	18
KRAS-dependent sorting of miRNA to exosomes	Cha, Diana J.; Franklin, Jeffrey L.; Dou, Yongchao; Liu, Qi; Higginbotham, James N.; Beckler, Michelle Demory; Weaver, Alissa M.; Vickers, Kasey; Prasad, Nirpesh; Levy, Shawn; Zhang, Bing; Coffey, Robert J.; Patton, James G.	ELIFE	2015	10.7554/eLife.07197	18	6	0	0	0	0	0	0	0	0	1	17
Proteogenomic analysis reveals exosomes are more oncogenic than ectosomes	Keerthikumar, Shivakumar; Gangoda, Lahiru; Liem, Michael; Fonseka, Pamali; Atukorala, Ishara; Ozcitti, Cemil; Mechler, Adam; Adda, Christopher G.; Ang, Ching-Seng; Mathivanan, Suresh	ONCOTARGET	2015		18	6	0	0	0	0	0	0	0	0	1	17
Endothelial exosomes contribute to the antitumor response during breast cancer neoadjuvant chemotherapy via microRNA transfer	Bovy, Nicolas; Blomme, Benoit; Freres, Pierre; Dederen, Stella; Nivelles, Olivier; Lion, Michelle; Carnet, Oriane; Martial, Joseph A.; Noel, Agnes; Thiry, Marc; Jerusalem, Guy; Josse, Claire; Bours, Vincent; Tabruyn, Sebastien P.; Struman, Ingrid	ONCOTARGET	2015		18	6	0	0	0	0	0	0	0	0	4	14
Formation and role of exosomes in cancer	Brinton, Lindsey T.; Sloane, Hillary S.; Kester, Mark; Kelly, Kimberly A.	CELLULAR AND MOLECULAR LIFE SCIENCES	2015	10.1007/s00018-014-1764-3	18	6	0	0	0	0	0	0	0	0	4	14
Macrophage-dependent clearance of systemically administered B16BL6-derived exosomes from the blood circulation in mice	Imai, Takafumi; Takahashi, Yuki; Nishikawa, Makiya; Kato, Kana; Morishita, Masaki; Yamashita, Takuma; Matsumoto, Akihiro; Charoenviriyakul, Chonlada; Takakura, Yoshinobu	JOURNAL OF EXTRACELLULAR VESICLES	2015	10.3402/jev.v4.26238	18	6	0	0	0	0	0	0	0	0	4	13
Exosome isolation: a microfluidic road-map	Liga, A.; Vliegenthart, A. D. B.; Oosthuyzen, W.; Dear, J. W.; Kersaudy-Kerhoas, M.	LAB ON A CHIP	2015	10.1039/c5lc00240k	18	6	0	0	0	0	0	0	0	0	2	16
Altered MicroRNA Expression Profile in Exosomes during Osteogenic Differentiation of Human Bone Marrow-Derived Mesenchymal Stem Cells	Xu, Ji-Feng; Yang, Guang-hai; Pan, Xiao-Hong; Zhang, Shui-Jun; Zhao, Chen; Qiu, Bin-Song; Gu, Hai-Feng; Hong, Jian-Fei; Cao, Li; Chen, Yu; Xia, Bing; Bi, Qin; Wang, Ya-Ping	PLOS ONE	2014	10.1371/journal.pone.0114627	18	4.5	0	0	0	0	0	0	0	0	2	16
Exosomes: An emerging factor in stress-induced immunomodulation	Beninson, Lida A.; Fleshner, Monika	SEMINARS IN IMMUNOLOGY	2014	10.1016/j.smim.2013.12.001	18	4.5	0	0	0	0	0	0	0	2	8	8
BMP-regulated exosomes from Drosophila male reproductive glands reprogram female behavior	Corrigan, Laura; Redhai, Siamak; Leiblich, Aaron; Fan, Shih-Jung; Perera, Sumeth M. W.; Patel, Rachel; Gandy, Carina; Wainwright, S. Mark; Morris, John F.; Hamdy, Freddie; Goberdhan, Deborah C. I.; Wilson, Clive	JOURNAL OF CELL BIOLOGY	2014	10.1083/jcb.201401072	18	4.5	0	0	0	0	0	0	0	0	7	11
Antibody-coupled monolithic silica microtips for highthroughput molecular profiling of circulating exosomes	Ueda, Koji; Ishikawa, Nobuhisa; Tatsuguchi, Ayako; Saichi, Naomi; Fujii, Risa; Nakagawa, Hidewaki	SCIENTIFIC REPORTS	2014	10.1038/srep06232	18	4.5	0	0	0	0	0	0	0	0	6	12
Detection of Mycobacterium tuberculosis Peptides in the Exosomes of Patients with Active and Latent M. tuberculosis Infection Using MRM-MS	Kruh-Garcia, Nicole A.; Wolfe, Lisa M.; Chaisson, Lelia H.; Worodria, William O.; Nahid, Payam; Schorey, Jeff S.; Davis, J. Lucian; Dobos, Karen M.	PLOS ONE	2014	10.1371/journal.pone.0103811	18	4.5	0	0	0	0	0	0	0	0	11	7
Massively Parallel Sequencing of Human Urinary Exosome/Microvesicle RNA Reveals a Predominance of Non-Coding RNA	Miranda, Kevin C.; Bond, Daniel T.; Levin, Joshua Z.; Adiconis, Xian; Sivachenko, Andrey; Russ, Carsten; Brown, Dennis; Nusbaum, Chad; Russo, Leileata M.	PLOS ONE	2014	10.1371/journal.pone.0096094	18	4.5	0	0	0	0	0	0	0	0	7	11
Exosomes derived from human macrophages suppress endothelial cell migration by controlling integrin trafficking	Lee, Hee Doo; Kim, Yeon Hyang; Kim, Doo-Sik	EUROPEAN JOURNAL OF IMMUNOLOGY	2014	10.1002/eji.201343660	18	4.5	0	0	0	0	0	0	0	4	6	8
IncRNA recruits RNAi and the exosome to dynamically regulate pho1 expression in response to phosphate levels in fission yeast	Shah, Sneha; Wittmann, Sina; Kilchert, Cornelia; Vasiljeva, Lidia	GENES & DEVELOPMENT	2014	10.1101/gad.230177.113	18	4.5	0	0	0	0	0	0	0	2	10	6
CD2AP mRNA in urinary exosome as biomarker of kidney disease	Lv, Lin-Li; Cao, Yu-Han; Pan, Ming-Ming; Liu, Hong; Tang, Ri-Ning; Ma, Kun-Ling; Chen, Ping-Sheng; Liu, Bi-Cheng	CLINICA CHIMICA ACTA	2014	10.1016/j.cca.2013.10.003	18	4.5	0	0	0	0	0	0	0	5	8	5
Proteomic Analysis of C2C12 Myoblast and Myotube Exosome-Like Vesicles: A New Paradigm for Myoblast-Myotube Cross Talk?	Forterre, Alexis; Jalabert, Audrey; Berger, Emmanuelle; Baudet, Mathieu; Chikh, Karim; Errazuriz, Elisabeth; De Larichaudy, Joffrey; Chanon, Stephanie; Weiss-Gayet, Michele; Hesse, Anne-Marie; Record, Michel; Geloen, Alain; Lefai, Etienne; Vidal, Hubert; Coute, Yohann; Rome, Sophie	PLOS ONE	2014	10.1371/journal.pone.0084153	18	4.5	0	0	0	0	0	0	0	1	6	11
Activated Human T Cells Secrete Exosomes That Participate in IL-2 Mediated Immune Response Signaling	Wahlgren, Jessica; Karlson, Tanya De L.; Glader, Pernilla; Telemo, Esbjorn; Valadi, Hadi	PLOS ONE	2012	10.1371/journal.pone.0049723	18	3	0	0	0	0	0	0	1	5	5	7
Melanoma cell-derived exosomes alter macrophage and dendritic cell functions in vitro	Marton, Annamaria; Vizler, Csaba; Kusz, Erzsebet; Temesfoi, Viktoria; Szathmary, Zsuzsa; Nagy, Krisztina; Szegletes, Zsolt; Varo, Gyorgy; Siklos, Laszlo; Katona, Robert L.; Tubak, Vilmos; Howard, O. M. Zack; Duda, Erno; Minarovits, Janos; Nagy, Katalin; Buzas, Krisztina	IMMUNOLOGY LETTERS	2012	10.1016/j.imlet.2012.07.006	18	3	0	0	0	0	0	0	2	1	9	6
The CR3 motif of Rrp44p is important for interaction with the core exosome and exosome function	Schaeffer, Daneen; Reis, Filipa Pereira; Johnson, Sean J.; Arraiano, Cecilia Maria; van Hoof, Ambro	NUCLEIC ACIDS RESEARCH	2012	10.1093/nar/gks693	18	3	0	0	0	0	0	0	8	2	6	2
Amedeo Avogadro's cry: What is 1 mu g of exosomes?	Sverdlov, Eugene D.	BIOESSAYS	2012	10.1002/bies.201200045	18	3	0	0	0	0	0	0	2	3	4	9
A hyphenated microLC-Q-TOF-MS platform for exosomal lipidomics investigations: Application to RCC urinary exosomes	Del Boccio, Piero; Raimondo, Francesca; Pieragostino, Damiana; Morosi, Lavinia; Cozzi, Gabriele; Sacchetta, Paolo; Magni, Fulvio; Pitto, Marina; Urbani, Andrea	ELECTROPHORESIS	2012	10.1002/elps.201100375	18	3	0	0	0	0	0	0	4	3	5	5
Inhibition of LINE-1 and Alu retrotransposition by exosomes encapsidating APOBEC3G and APOBEC3F	Khatua, Atanu K.; Taylor, Harry E.; Hildreth, James E. K.; Popik, Waldemar	VIROLOGY	2010	10.1016/.j.virol.2010.01.021	18	2.25	0	0	0	2	1	2	3	2	4	4
Sorting of MHC Class II Molecules into Exosomes through a Ubiquitin-Independent Pathway	Gauvreau, Marie-Elaine; Cote, Marie-Helene; Bourgeois-Daigneault, Marie-Claude; Rivard, Louis-David; Xiu, Fangming; Brunet, Alexandre; Shaw, Andrew; Steimle, Viktor; Thibodeau, Jacques	TRAFFIC	2009	10.1111/j.1600-0854.2009.00948.x	18	2	0	0	0	3	4	2	3	1	3	2
Regulation of NAB2 mRNA 3 '-end formation requires the core exosome and the Trf4p component of the TRAMP complex	Roth, Kelly M.; Byam, Joel; Fang, Feng; Butler, J. Scott	RNA-A PUBLICATION OF THE RNA SOCIETY	2009	10.1261/rna.709609	18	2	0	0	0	4	1	5	7	0	0	1
The Exosome Is Recruited to RNA Substrates through Specific Adaptor Proteins	Thoms, Matthias; Thomson, Emma; Bassler, Jochen; Gnaedig, Maren; Griesel, Sabine; Hurt, Ed	CELL	2015	10.1016/j.cell.2015.07.060	17	5.67	0	0	0	0	0	0	0	0	1	16
Stabilization of Exosome-targeting Peptides via Engineered Glycosylation	Hung, Michelle E.; Leonard, Joshua N.	JOURNAL OF BIOLOGICAL CHEMISTRY	2015	10.1074/jbc.M114.621383	17	5.67	0	0	0	0	0	0	0	0	2	15
PBMC and exosome-derived Hotair is a critical regulator and potent marker for rheumatoid arthritis	Song, Jinsoo; Kim, Dongkyun; Han, Jiyeon; Kim, Yunha; Lee, Myeungsu; Jin, Eun-Jung	CLINICAL AND EXPERIMENTAL MEDICINE	2015	10.1007/s10238-013-0271-4	17	5.67	0	0	0	0	0	0	0	0	3	14
A potential function for neuronal exosomes: Sequestering intracerebral amyloid-beta peptide	Yuyama, Kohei; Sun, Hui; Usuki, Seigo; Sakai, Shota; Hanamatsu, Hisatoshi; Mioka, Tetsuo; Kimura, Nobuyuki; Okada, Megumi; Tahara, Hidetoshi; Furukawa, Jun-ichi; Fujitani, Naoki; Shinohara, Yasuro; Igarashi, Yasuyuki	FEBS LETTERS	2015	10.1016/j.febslet.2014.11.027	17	5.67	0	0	0	0	0	0	0	0	2	15
Tumor-derived exosomes in oncogenic reprogramming and cancer progression	Saleem, Sarmad N.; Abdel-Mageed, Asim B.	CELLULAR AND MOLECULAR LIFE SCIENCES	2015	10.1007/s00018-014-1710-4	17	5.67	0	0	0	0	0	0	0	0	6	11
Determination of Exosome Concentration in Solution Using Surface Plasmon Resonance Spectroscopy	Rupert, Deborah L. M.; Lasser, Cecilia; Eldh, Maria; Block, Stephan; Zhdanov, Vladimir P.; Lotvall, Jan O.; Bally, Marta; Hook, Fredrik	ANALYTICAL CHEMISTRY	2014	10.1021/ac500931f	17	4.25	0	0	0	0	0	0	0	1	7	8
Populational equilibrium through exosome-mediated Wnt signaling in tumor progression of diffuse large B-cell lymphoma	Koch, Raphael; Demant, Martin; Aung, Thiha; Diering, Nina; Cicholas, Anna; Chapuy, Bjoern; Wenzel, Dirk; Lahmann, Marlen; Guentsch, Annemarie; Kiecke, Christina; Becker, Sabrina; Hupfeld, Timo; Venkataramani, Vivek; Ziepert, Marita; Opitz, Lennart; Klapper, Wolfram; Truemper, Lorenz; Wulf, Gerald G.	BLOOD	2014	10.1182/blood-2013-08-523886	17	4.25	0	0	0	0	0	0	0	1	8	8
Lipid synthesis is promoted by hypoxic adipocyte-derived exosomes in 3T3-L1 cells	Sano, Soichi; Izumi, Yasukatsu; Yamaguchi, Takehiro; Yamazaki, Takanori; Tanaka, Masako; Shiota, Masayuki; Osada-Oka, Mayuko; Nakamura, Yasuhiro; Wei, Min; Wanibuchi, Hideki; Iwao, Hiroshi; Yoshiyama, Minoru	BIOCHEMICAL AND BIOPHYSICAL RESEARCH COMMUNICATIONS	2014	10.1016/j.bbrc.2014.01.183	17	4.25	0	0	0	0	0	0	0	2	7	8
Exosomes: an overview of biogenesis, composition and role in ovarian cancer	Beach, Allison; Zhang, Huang-Ge; Ratajczak, Mariusz Z.; Kakar, Sham S.	JOURNAL OF OVARIAN RESEARCH	2014	10.1186/1757-2215-7-14	17	4.25	0	0	0	0	0	0	0	2	6	9
Exosomes from IL-1 beta stimulated synovial fibroblasts induce osteoarthritic changes in articular chondrocytes	Kato, Tomohiro; Miyaki, Shigeru; Ishitobi, Hiroyuki; Nakamura, Yoshihiro; Nakasa, Tomoyuki; Lotz, Martin K.; Ochi, Mitsuo	ARTHRITIS RESEARCH & THERAPY	2014	10.1186/ar4679	17	4.25	0	0	0	0	0	0	0	1	6	10
Exosomes released in vitro from Epstein-Barr virus (EBV)-infected cells contain EBV-encoded latent phase mRNAs	Canitano, Andrea; Venturi, Giulietta; Borghi, Martina; Ammendolia, Maria Grazia; Fais, Stefano	CANCER LETTERS	2013	10.1016/j.canlet.2013.05.012	17	3.4	0	0	0	0	0	0	0	3	10	4
Retinal pigment epithelium (RPE) exosomes contain signaling phosphoproteins affected by oxidative stress	Biasutto, Lucia; Chiechi, Antonella; Couch, Robin; Liotta, Lance A.; Espina, Virginia	EXPERIMENTAL CELL RESEARCH	2013	10.1016/j.yexcr.2013.05.005	17	3.4	0	0	0	0	0	0	1	3	3	10
The RNA exosome complex central channel controls both exonuclease and endonuclease Dis3 activities in vivo and in vitro	Drazkowska, Karolina; Tomecki, Rafal; Stodus, Krystian; Kowalska, Katarzyna; Czarnocki-Cieciura, Mariusz; Dziembowski, Andrzej	NUCLEIC ACIDS RESEARCH	2013	10.1093/nar/gkt060	17	3.4	0	0	0	0	0	0	4	7	2	4
The role of exosomes and microRNAs in senescence and aging	Xu, Dan; Tahara, Hidetoshi	ADVANCED DRUG DELIVERY REVIEWS	2013	10.1016/j.addr.2012.07.010	17	3.4	0	0	0	0	0	0	3	8	3	3
Exosomes: the ideal nanovectors for biodelivery	Fais, Stefano; Logozzi, Mariantonia; Lugini, Luana; Federici, Cristina; Azzarito, Tommaso; Zarovni, Natasa; Chiesi, Antonio	BIOLOGICAL CHEMISTRY	2013	10.1515/hsz-2012-0236	17	3.4	0	0	0	0	0	0	2	3	5	6
Wnt3a induces exosome secretion from primary cultured rat microglia	Hooper, Claudie; Sainz-Fuertes, Ricardo; Lynham, Steven; Hye, Abdul; Killick, Richard; Warley, Alice; Bolondi, Cecilia; Pocock, Jennifer; Lovestone, Simon	BMC NEUROSCIENCE	2012	10.1186/1471-2202-13-144	17	2.83	0	0	0	0	0	0	4	6	3	4
Capture of cell-derived microvesicles (exosomes and apoptotic bodies) by human plasmacytoid dendritic cells	Bastos-Amador, Patricia; Perez-Cabezas, Begona; Izquierdo-Useros, Nuria; Puertas, Maria C.; Martinez-Picado, Javier; Pujol-Borrell, Ricardo; Naranjo-Gomez, Mar; Borras, Francesc E.	JOURNAL OF LEUKOCYTE BIOLOGY	2012	10.1189/jlb.0111054	17	2.83	0	0	0	0	0	1	3	4	5	4
Dendritic Cells Recruit T Cell Exosomes via Exosomal LFA-1 Leading to Inhibition of CD8(+) CTL Responses through Downregulation of Peptide/MHC Class I and Fas Ligand-Mediated Cytotoxicity	Xie, Yufeng; Zhang, Haifeng; Li, Wei; Deng, Yulin; Munegowda, Manjunatha Ankathatti; Chibbar, Rajni; Qureshi, Mabood; Xiang, Jim	JOURNAL OF IMMUNOLOGY	2010	10.4049/jimmunol.1000386	17	2.12	0	0	0	0	1	2	4	5	5	0
Anti-tumour Effects of Exosomes in Combination with Cyclophosphamide and Polyinosinic-Polycytidylic Acid	Guo, F.; Chang, C. K.; Fan, H. H.; Nie, X. X.; Ren, Y. N.; Liu, Y. Y.; Zhao, L. H.	JOURNAL OF INTERNATIONAL MEDICAL RESEARCH	2008		17	1.7	0	0	1	2	1	1	2	1	6	3
Exosomes for the treatment of human malignancies	Viaud, S.; Ullrich, E.; Zitvogel, L.; Chaput, N.	HORMONE AND METABOLIC RESEARCH	2008	10.1055/s-2007-1022548	17	1.7	0	0	5	1	2	1	3	1	1	3
Mycoplasma contaminants present in exosome preparations induce polyclonal B cell responses	Quah, Ben J. C.; O'Neill, Helen C.	JOURNAL OF LEUKOCYTE BIOLOGY	2007	10.1189/jlb.0507277	17	1.55	0	1	2	0	1	1	1	5	4	2
Highly-purified exosomes and shed microvesicles isolated from the human colon cancer cell line LIM1863 by sequential centrifugal ultrafiltration are biochemically and functionally distinct	Xu, Rong; Greening, David W.; Rai, Alin; Ji, Hong; Simpson, Richard J.	METHODS	2015	10.1016/j.ymeth.2015.04.008	16	5.33	0	0	0	0	0	0	0	0	2	14
The Intestinal Transport of Bovine Milk Exosomes Is Mediated by Endocytosis in Human Colon Carcinoma Caco-2 Cells and Rat Small Intestinal IEC-6 Cells	Wolf, Tovah; Baier, Scott R.; Zempleni, Janos	JOURNAL OF NUTRITION	2015	10.3945/jn.115.218586	16	5.33	0	0	0	0	0	0	0	0	5	10
Exosome-Mediated Transfer of microRNAs Within the Tumor Microenvironment and Neuroblastoma Resistance to Chemotherapy	Challagundla, Kishore B.; Wise, Petra M.; Neviani, Paolo; Chava, Haritha; Murtadha, Mariam; Xu, Tong; Kennedy, Rebekah; Ivan, Cristina; Zhang, Xinna; Vannini, Ivan; Fanini, Francesca; Amadori, Dino; Calin, George A.; Hadjidaniel, Michael; Shimada, Hiroyuki; Jong, Ambrose; Seeger, Robert C.; Asgharzadeh, Shahab; Goldkorn, Amir; Fabbri, Muller	JNCI-JOURNAL OF THE NATIONAL CANCER INSTITUTE	2015	10.1093/jnci/djv135	16	5.33	0	0	0	0	0	0	0	0	1	15
Active macropinocytosis induction by stimulation of epidermal growth factor receptor and oncogenic Ras expression potentiates cellular uptake efficacy of exosomes	Nakase, Ikuhiko; Kobayashi, Nahoko Bailey; Takatani-Nakase, Tomoka; Yoshida, Tetsuhiko	SCIENTIFIC REPORTS	2015	10.1038/srep10300	16	5.33	0	0	0	0	0	0	0	0	5	11
Exosomes derived from alcohol-treated hepatocytes horizontally transfer liver specific miRNA-122 and sensitize monocytes to LPS	Momen-Heravi, Fatemeh; Bala, Shashi; Kodys, Karen; Szabo, Gyongyi	SCIENTIFIC REPORTS	2015	10.1038/srep09991	16	5.33	0	0	0	0	0	0	0	0	2	14
Do Circulating Tumor Cells, Exosomes, and Circulating Tumor Nucleic Acids Have Clinical Utility? A Report of the Association for Molecular Pathology	Gold, Bert; Cankovic, Milena; Furtado, Larissa V.; Meier, Frederick; Gocke, Christopher D.	JOURNAL OF MOLECULAR DIAGNOSTICS	2015	10.1016/j.jmoldx.2015.02.001	16	5.33	0	0	0	0	0	0	0	0	3	13
Serotonin Stimulates Secretion of Exosomes from Microglia Cells	Glebov, Konstantin; Loechner, Marie; Jabs, Ronald; Lau, Thorsten; Merkel, Olaf; Schloss, Patrick; Steinhaeuser, Christian; Walter, Jochen	GLIA	2015	10.1002/glia.22772	16	5.33	0	0	0	0	0	0	0	0	4	11
The Neutral Sphingomyelinase Pathway Regulates Packaging of the Prion Protein into Exosomes	Guo, Belinda B.; Bellingham, Shayne A.; Hill, Andrew F.	JOURNAL OF BIOLOGICAL CHEMISTRY	2015	10.1074/jbc.M114.605253	16	5.33	0	0	0	0	0	0	0	0	7	8
Chronic myeloid leukemia-derived exosomes promote tumor growth through an autocrine mechanism	Raimondo, Stefania; Saieva, Laura; Corrado, Chiara; Fontana, Simona; Flugy, Anna; Rizzo, Aroldo; De Leo, Giacomo; Alessandro, Riccardo	CELL COMMUNICATION AND SIGNALING	2015	10.1186/s12964-015-0086-x	16	5.33	0	0	0	0	0	0	0	0	5	11
Hepatitis C Virus Infection Induces Autocrine Interferon Signaling by Human Liver Endothelial Cells and Release of Exosomes, Which Inhibits Viral Replication	Giugliano, Silvia; Kriss, Michael; Golden-Mason, Lucy; Dobrinskikh, Evgenia; Stone, Amy E. L.; Soto-Gutierrez, Alejandro; Mitchell, Angela; Khetani, Salman R.; Yamane, Daisuke; Stoddard, Mark; Li, Hui; Shaw, George M.; Edwards, Michael G.; Lemon, Stanley M.; Gale, Michael, Jr.; Shah, Vijay H.; Rosen, Hugo R.	GASTROENTEROLOGY	2015	10.1053/j.gastro.2014.10.040	16	5.33	0	0	0	0	0	0	0	0	10	6
The Human Nuclear Exosome Targeting Complex Is Loaded onto Newly Synthesized RNA to Direct Early Ribonucleolysis	Lubas, Michal; Andersen, Peter Refsing; Schein, Aleks; Dziembowski, Andrzej; Kudla, Grzegorz; Jensen, Torben Heick	CELL REPORTS	2015	10.1016/j.celrep.2014.12.026	16	5.33	0	0	0	0	0	0	0	0	5	11
Quantitative and qualitative analysis of small RNAs in human endothelial cells and exosomes provides insights into localized RNA processing, degradation and sorting	van Balkom, Bas W. M.; Eisele, Almut S.; Pegtel, D. Michiel; Bervoets, Sander; Verhaar, Marianne C.	JOURNAL OF EXTRACELLULAR VESICLES	2015	10.3402/jev.v4.26760	16	5.33	0	0	0	0	0	0	0	0	0	15
Surface Functionalization of Exosomes Using Click Chemistry	Smyth, Tyson; Petrova, Krastina; Payton, Nicole M.; Persaud, Indushekhar; Redzic, Jasmina S.; Gruner, Michael W.; Smith-Jones, Peter; Anchordoquy, Thomas J.	BIOCONJUGATE CHEMISTRY	2014	10.1021/bc500291r	16	4	0	0	0	0	0	0	0	0	6	10
Analysis of the RNA content of the exosomes derived from blood serum and urine and its potential as biomarkers	Li, Mu; Zeringer, Emily; Barta, Timothy; Schageman, Jeoffrey; Cheng, Angie; Vlassov, Alexander V.	PHILOSOPHICAL TRANSACTIONS OF THE ROYAL SOCIETY B-BIOLOGICAL SCIENCES	2014	10.1098/rstb.2013.0502	16	4	0	0	0	0	0	0	0	1	3	12
Exosomes in Neurologic and Psychiatric Disorders	Tsilioni, Irene; Panagiotidou, Smaro; Theoharides, Theoharis C.	CLINICAL THERAPEUTICS	2014	10.1016/j.clinthera.2014.05.005	16	4	0	0	0	0	0	0	0	1	6	9
In-depth proteomic analyses of ovarian cancer cell line exosomes reveals differential enrichment of functional categories compared to the. NCI 60 proteome	Sinha, Ankit; Ignatchenko, Vladimir; Ignatchenko, Alex; Mejia-Guerrero, Salvador; Kislinger, Thomas	BIOCHEMICAL AND BIOPHYSICAL RESEARCH COMMUNICATIONS	2014	10.1016/j.bbrc.2013.12.070	16	4	0	0	0	0	0	0	0	4	8	4
Dll4-containing exosomes induce capillary sprout retraction in a 3D microenvironment	Sharghi-Namini, Soheila; Tan, Evan; Ong, Lee-Ling Sharon; Ge, Ruowen; Asada, H. Harry	SCIENTIFIC REPORTS	2014	10.1038/srep04031	16	4	0	0	0	0	0	0	0	2	5	9
Angiopoietin-2 Secretion by Endothelial Cell Exosomes REGULATION BY THE PHOSPHATIDYLINOSITOL 3-KINASE (PI3K)/Akt/ENDOTHELIAL NITRIC OXIDE SYNTHASE (eNOS) AND SYNDECAN-4/SYNTENIN PATHWAYS	Ju, Rong; Zhuang, Zhen W.; Zhang, Jiasheng; Lanahan, Anthony A.; Kyriakides, Themis; Sessa, William C.; Simons, Michael	JOURNAL OF BIOLOGICAL CHEMISTRY	2014	10.1074/jbc.M113.506899	16	4	0	0	0	0	0	0	0	2	4	10
Sialoglycoproteins and N-Glycans from Secreted Exosomes of Ovarian Carcinoma Cells	Escrevente, Cristina; Grammel, Nicolas; Kandzia, Sebastian; Zeiser, Johannes; Tranfield, Erin M.; Conradt, Harald S.; Costa, Julia	PLOS ONE	2013	10.1371/journal.pone.0078631	16	3.2	0	0	0	0	0	0	0	3	6	7
Urinary exosome miRNome analysis and its applications to salt sensitivity of blood pressure	Gildea, John J.; Carlson, Julia M.; Schoeffel, Cynthia D.; Carey, Robert M.; Felder, Robin A.	CLINICAL BIOCHEMISTRY	2013	10.1016/j.clinbiochem.2013.05.052	16	3.2	0	0	0	0	0	0	0	5	7	4
In vivo identification of an HLA-G complex as ubiquitinated protein circulating in exosomes	Alegre, Estibaliz; Rebmann, Vera; LeMaoult, Joel; Rodriguez, Carmen; Horn, Peter A.; Diaz-Lagares, Angel; Echeveste, Jose I.; Gonzalez, Alvaro	EUROPEAN JOURNAL OF IMMUNOLOGY	2013	10.1002/eji.201343318	16	3.2	0	0	0	0	0	0	0	7	3	6
The roles of 3 '-exoribonucleases and the exosome in trypanosome mRNA degradation	Fadda, Abeer; Faerber, Valentin; Droll, Dorothea; Clayton, Christine	RNA-A PUBLICATION OF THE RNA SOCIETY	2013	10.1261/rna.038430.113	16	3.2	0	0	0	0	0	0	1	11	1	3
Mast cell synapses and exosomes: membrane contacts for information exchange	Carroll-Portillo, Amanda; Surviladze, Zurab; Cambi, Alessandra; Lidke, Diane S.; Wilson, Bridget S.	FRONTIERS IN IMMUNOLOGY	2012	10.3389/fimmu.2012.00046	16	2.67	0	0	0	0	0	0	1	4	2	9
Exosome-Driven Antigen Transfer for MHC Class II Presentation Facilitated by the Receptor Binding Activity of Influenza Hemagglutinin	Testa, James S.; Apcher, Geraud S.; Comber, Joseph D.; Eisenlohr, Laurence C.	JOURNAL OF IMMUNOLOGY	2010	10.4049/jimmunol.1001768	16	2	0	0	0	0	2	0	0	3	3	8
Toll-Like Receptor 2-Mediated Peptidoglycan Uptake by Immature Intestinal Epithelial Cells From Apical Side and Exosome-Associated Transcellular Transcytosis	Bu, Heng-Fu; Wang, Xiao; Tang, Yi; Koti, Viola; Tan, Xiao-Di	JOURNAL OF CELLULAR PHYSIOLOGY	2010	10.1002/jcp.21985	16	2	0	0	0	0	2	4	4	2	3	1
Regulation of Myocilin-Associated Exosome Release from Human Trabecular Meshwork Cells	Hoffman, Emely A.; Perkumas, Kristin M.; Highstrom, Lindsey M.; Stamer, W. Daniel	INVESTIGATIVE OPHTHALMOLOGY & VISUAL SCIENCE	2009	10.1167/iovs.08-2326	16	1.78	0	0	0	1	5	0	2	4	1	3
Exosome-like vesicles in Gloydius blomhoffii blomhoffii venom	Ogawa, Yuko; Kanai-Azuma, Masami; Akimoto, Yoshihiro; Kawakami, Hayato; Yanoshita, Ryohei	TOXICON	2008	10.1016/j.toxicon.2008.02.003	16	1.6	0	1	4	4	0	1	2	2	2	0
RECONSTITUTION OF RNA EXOSOMES FROM HUMAN AND SACCHAROMYCES CEREVISIAE: CLONING, EXPRESSION, PURIFICATION, AND ACTIVITY ASSAYS	Greimann, Jaclyn C.; Lima, Christopher D.	RNA TURNOVER IN EUKARYOTES: NUCLEASES, PATHWAYS AND ANAYLSIS OF MRNA DECAY	2008	10.1016/S0076-6879(08)02610-4	16	1.6	0	0	2	2	3	1	3	2	0	3
Deletion of the nuclear exosome component RRP6 leads to continued accumulation of the histone mRNA HTB1 in S-phase of the cell cycle in Saccharomyces cerevisiae	Canavan, Ruth; Bond, Ursula	NUCLEIC ACIDS RESEARCH	2007	10.1093/nar/gkm691	16	1.45	0	3	1	2	2	2	0	4	0	2
Cells release subpopulations of exosomes with distinct molecular and biological properties	Willms, Eduard; Johansson, Henrik J.; Mager, Imre; Lee, Yi; Blomberg, K. Emelie M.; Sadik, Mariam; Alaarg, Amr; Smith, C. I. Edvard; Lehtio, Janne; Andaloussi, Samir E. L.; Wood, Matthew J. A.; Vader, Pieter	SCIENTIFIC REPORTS	2016	10.1038/srep22519	15	7.5	0	0	0	0	0	0	0	0	0	14
Identification of prostate cancer biomarkers in urinary exosomes	Overbye, Anders; Skotland, Tore; Koehler, Christian J.; Thiede, Bernd; Seierstad, Therese; Berge, Viktor; Sandvig, Kirsten; Llorente, Alicia	ONCOTARGET	2015	10.18632/oncotarget.4851	15	5	0	0	0	0	0	0	0	0	0	13
Increased number of circulating exosomes and their microRNA cargos are potential novel biomarkers in alcoholic hepatitis	Momen-Heravi, Fatemeh; Saha, Banishree; Kodys, Karen; Catalano, Donna; Satishchandran, Abhishek; Szabo, Gyongyi	JOURNAL OF TRANSLATIONAL MEDICINE	2015	10.1186/s12967-015-0623-9	15	5	0	0	0	0	0	0	0	0	0	15
Exosomal onco-miRs from serum of patients with adenocarcinoma of the esophagus: comparison of miRNA profiles of exosomes and matching tumor	Warnecke-Eberz, Ute; Chon, Seung-Hun; Holscher, Arnulf H.; Drebber, Uta; Bollschweiler, Elfriede	TUMOR BIOLOGY	2015	10.1007/s13277-015-3112-0	15	5	0	0	0	0	0	0	0	0	2	13
Exosomes and Their Role in the Life Cycle and Pathogenesis of RNA Viruses	Chahar, Harendra Singh; Bao, Xiaoyong; Casola, Antonella	VIRUSES-BASEL	2015	10.3390/v7062770	15	5	0	0	0	0	0	0	0	0	3	12
Characterization of CLL exosomes reveals a distinct microRNA signature and enhanced secretion by activation of BCR signaling	Yeh, Yuh-Ying; Ozer, Hatice Gulcin; Lehman, Amy M.; Maddocks, Kami; Yu, Lianbo; Johnson, Amy J.; Byrd, John C.	BLOOD	2015	10.1182/blood-2014-12-618470	15	5	0	0	0	0	0	0	0	0	1	14
Bovine milk exosomes contain microRNA and mRNA and are taken up by human macrophages	Izumi, Hirohisa; Tsuda, Muneya; Sato, Yohei; Kosaka, Nobuyoshi; Ochiya, Takahiro; Iwamoto, Hiroshi; Namba, Kazuyoshi; Takeda, Yasuhiro	JOURNAL OF DAIRY SCIENCE	2015	10.3168/jds.2014-9076	15	5	0	0	0	0	0	0	0	0	3	12
The alpha(v)beta(6) Integrin Is Transferred Intercellularly via Exosomes	Fedele, Carmine; Singh, Amrita; Zerlanko, Brad J.; Iozzo, Renato V.; Languino, Lucia R.	JOURNAL OF BIOLOGICAL CHEMISTRY	2015	10.1074/jbc.C114.617662	15	5	0	0	0	0	0	0	0	0	4	10
Improved vaccine efficacy of tumor exosome compared to tumor lysate loaded dendritic cells in mice	Gu, Xiaoyu; Erb, Ulrike; Buechler, Markus W.; Zoeller, Margot	INTERNATIONAL JOURNAL OF CANCER	2015	10.1002/ijc.29100	15	5	0	0	0	0	0	0	0	0	3	12
Exosomes serve as tumour markers for personalized diagnostics owing to their important role in cancer metastasis	An, Taixue; Qin, Sihua; Xu, Yong; Tang, Yueting; Huang, Yiyao; Bo Situ; Inal, Jameel M.; Zheng, Lei	JOURNAL OF EXTRACELLULAR VESICLES	2015	10.3402/jev.v4.27522	15	5	0	0	0	0	0	0	0	0	2	13
The exosome-binding factors Rrp6 and Rrp47 form a composite surface for recruiting the Mtr4 helicase	Schuch, Benjamin; Feigenbutz, Monika; Makino, Debora L.; Falk, Sebastian; Basquin, Claire; Mitchell, Phil; Conti, Elena	EMBO JOURNAL	2014		15	3.75	0	0	0	0	0	0	0	0	7	8
Novel insights into exosome-induced, tumor-associated inflammation and immunomodulation	Altevogt, Peter; Bretz, Niko P.; Ridinger, Johannes; Utikal, Jochen; Umansky, Viktor	SEMINARS IN CANCER BIOLOGY	2014	10.1016/j.semcancer.2014.04.008	15	3.75	0	0	0	0	0	0	0	1	8	6
Multifaceted effects of oligodendroglial exosomes on neurons: impact on neuronal firing rate, signal transduction and gene regulation	Froehlich, Dominik; Kuo, Wen Ping; Fruehbeis, Carsten; Sun, Jyh-Jang; Zehendner, Christoph M.; Luhmann, Heiko J.; Pinto, Sheena; Toedling, Joern; Trotter, Jacqueline; Kraemer-Albers, Eva-Maria	PHILOSOPHICAL TRANSACTIONS OF THE ROYAL SOCIETY B-BIOLOGICAL SCIENCES	2014	10.1098/rstb.2013.0510	15	3.75	0	0	0	0	0	0	0	1	6	8
Absence of Metalloprotease GP63 Alters the Protein Content of Leishmania Exosomes	Hassani, Kasra; Shio, Marina Tiemi; Martel, Caroline; Faubert, Denis; Olivier, Martin	PLOS ONE	2014	10.1371/journal.pone.0095007	15	3.75	0	0	0	0	0	0	0	3	7	5
Reduced MiR-675 in Exosome in H19 RNA-Related Melanogenesis via MITF as a Direct Target	Kim, Nan-Hyung; Choi, Soo-Hyun; Kim, Chang-Hyun; Lee, Chang Hoon; Lee, Tae Ryong; Lee, Ai-Young	JOURNAL OF INVESTIGATIVE DERMATOLOGY	2014	10.1038/jid.2013.478	15	3.75	0	0	0	0	0	0	0	3	10	2
Functional prostate-specific membrane antigen is enriched in exosomes from prostate cancer cells	Liu, Tiancheng; Mendes, Desiree E.; Berkman, Clifford E.	INTERNATIONAL JOURNAL OF ONCOLOGY	2014	10.3892/ijo.2014.2256	15	3.75	0	0	0	0	0	0	0	3	3	9
Exploration of microRNAs in porcine milk exosomes	Chen, Ting; Xi, Qian-Yun; Ye, Rui-Song; Cheng, Xiao; Qi, Qi-En; Wang, Song-Bo; Shu, Gang; Wang, Li-Na; Zhu, Xiao-Tong; Jiang, Qing-Yan; Zhang, Yong-Liang	BMC GENOMICS	2014	10.1186/1471-2164-15-100	15	3.75	0	0	0	0	0	0	0	1	7	7
Tumor-derived exosomes are enriched in Delta Np73, which promotes oncogenic potential in acceptor cells and correlates with patient survival	Soldevilla, Beatriz; Rodriguez, Marta; San Millan, Coral; Garcia, Vanesa; Fernandez-Perianez, Rodrigo; Gil-Calderon, Beatriz; Martin, Paloma; Garcia-Grande, Aranzazu; Silva, Javier; Bonilla, Felix; Dominguez, Gemma	HUMAN MOLECULAR GENETICS	2014	10.1093/hmg/ddt437	15	3.75	0	0	0	0	0	0	0	1	7	6
Exosomes from Retinal Astrocytes Contain Antiangiogenic Components That Inhibit Laser-induced Choroidal Neovascularization	Hajrasouliha, Amir Reza; Jiang, Guomin; Lu, Qingxian; Lu, Huayi; Kaplan, Henry J.; Zhang, Huang-Ge; Shao, Hui	JOURNAL OF BIOLOGICAL CHEMISTRY	2013	10.1074/jbc.M113.470765	15	3	0	0	0	0	0	0	1	3	3	8
Epstein-Barr Virus Encoded dUTPase Containing Exosomes Modulate Innate and Adaptive Immune Responses in Human Dendritic Cells and Peripheral Blood Mononuclear Cells	Ariza, Maria Eugenia; Rivailler, Pierre; Glaser, Ronald; Chen, Min; Williams, Marshall V.	PLOS ONE	2013	10.1371/journal.pone.0069827	15	3	0	0	0	0	0	0	0	4	6	5
Monitoring the Rab27 associated exosome pathway using nanoparticle tracking analysis	Zheng, Ying; Campbell, Elaine C.; Lucocq, John; Riches, Andrew; Powis, Simon J.	EXPERIMENTAL CELL RESEARCH	2013	10.1016/j.yexcr.2012.10.006	15	3	0	0	0	0	0	0	2	5	4	3
Exosomes: mediators of communication in eukaryotes	Lopez-Verrilli, Maria A.; Court, Felipe A.	BIOLOGICAL RESEARCH	2013		15	3	0	0	0	0	0	0	2	5	0	8
Noble Polymeric Surface Conjugated with Zwitterionic Moieties and Antibodies for the Isolation of Exosomes from Human Serum	Kim, Gahee; Yoo, Chang Eun; Kim, Myoungsoon; Kang, Hyun Ju; Park, Donghyun; Lee, Myoyong; Huh, Nam	BIOCONJUGATE CHEMISTRY	2012	10.1021/bc300339b	15	2.5	0	0	0	0	0	0	1	5	4	5
Comparison of the yeast and human nuclear exosome complexes	Sloan, Katherine E.; Schneider, Claudia; Watkins, Nicholas J.	BIOCHEMICAL SOCIETY TRANSACTIONS	2012	10.1042/B5T20120061	15	2.5	0	0	0	0	0	1	1	2	8	3
Exosomes Released from Mycoplasma Infected Tumor Cells Activate Inhibitory B Cells	Yang, Chenjie; Chalasani, Geetha; Ng, Yue-Harn; Robbins, Paul D.	PLOS ONE	2012	10.1371/journal.pone.0036138	15	2.5	0	0	0	0	0	0	3	3	8	1
EBV-gp350 Confers B-Cell Tropism to Tailored Exosomes and Is a Neo-Antigen in Normal and Malignant B Cells-A New Option for the Treatment of B-CLL	Ruiss, Romana; Jochum, Simon; Mocikat, Ralph; Hammerschmidt, Wolfgang; Zeidler, Reinhard	PLOS ONE	2011	10.1371/journal.pone.0025294	15	2.14	0	0	0	0	0	3	1	3	2	5
Comprehensive analysis of low-abundance proteins in human urinary exosomes using peptide ligand library technology, peptide OFFGEL fractionation and nanoHPLC-chip-MS/MS	Zhang, Yuan; Li, Yanyan; Qiu, Feng; Qiu, Zongyin	ELECTROPHORESIS	2010	10.1002/elps.201000401	15	1.88	0	0	0	0	2	4	4	1	2	2
CD23 Sheddase A Disintegrin and Metalloproteinase 10 (ADAM10) Is Also Required for CD23 Sorting into B Cell-derived Exosomes	Mathews, Joel A.; Gibb, David R.; Chen, Bing-Hung; Scherle, Peggy; Conrad, Daniel H.	JOURNAL OF BIOLOGICAL CHEMISTRY	2010	10.1074/jbc.M110.141556	15	1.88	0	0	0	0	4	2	3	5	0	1
Exosomes derived from interleukin-10-treated dendritic cells can inhibit trinitrobenzene sulfonic acid-induced rat colitis	Yang, Xiaojun; Meng, Song; Jiang, Hong; Chen, Tao; Wu, Wenxi	SCANDINAVIAN JOURNAL OF GASTROENTEROLOGY	2010	10.3109/00365521.2010.490596	15	1.88	0	0	0	0	2	3	1	1	3	5
Tumor-derived exosomes as mediators of disease and potential diagnostic biomarkers	Roberson, Carolyn D.; Atay, Safinur; Gercel-Taylor, Cicek; Taylor, Douglas D.	CANCER BIOMARKERS	2010	10.3233/CBM-2011-0211	15	1.88	0	0	0	0	0	0	5	1	4	4
Interdependent Nucleocytoplasmic Trafficking and Interactions of Dis3 with Rrp6, the Core Exosome and Importin-alpha 3	Graham, Amy C.; Davis, Stephanie M.; Andrulis, Erik D.	TRAFFIC	2009	10.1111/j.1600-0854.2009.00888.x	15	1.67	0	0	1	3	4	2	3	0	2	0
Rrp4 and Cs14 Are Needed for Efficient Degradation but Not for Polyadenylation of Synthetic and Natural RNA by the Archaeal Exosome	Evguenieva-Hackenberg, Elena; Roppelt, Verena; Finsterseifer, Pamela; Klug, Gabriele	BIOCHEMISTRY	2008	10.1021/bi8012214	15	1.5	0	0	0	4	3	2	3	2	0	1
The transferrin receptor and the tetraspanin web molecules CD9, CD81, and CD9P-1 are differentially sorted into exosomes after TPA treatment of K562 cells	Abache, Toufik; Le Naour, Francois; Planchon, Sebastien; Harper, Francis; Boucheix, Claude; Rubinstein, Eric	JOURNAL OF CELLULAR BIOCHEMISTRY	2007	10.1002/jcb.21318	15	1.36	0	0	1	3	0	3	3	2	3	0
Targeted exosome-mediated delivery of opioid receptor Mu siRNA for the treatment of morphine relapse	Liu, Yuchen; Li, Dameng; Liu, Zhengya; Zhou, Yu; Chu, Danping; Li, Xihan; Jiang, Xiaohong; Hou, Dongxia; Chen, Xi; Chen, Yuda; Yang, Zhanzhao; Jin, Ling; Jiang, Waner; Tian, Chenfei; Zhou, Geyu; Zen, Ke; Zhang, Junfeng; Zhang, Yujing; Li, Jing; Zhang, Chen-Yu	SCIENTIFIC REPORTS	2015	10.1038/srep17543	14	4.67	0	0	0	0	0	0	0	0	0	14
Placental exosomes in normal and complicated pregnancy	Mitchell, Murray D.; Peiris, Hassendrini N.; Kobayashi, Miharu; Koh, Yong Q.; Duncombe, Gregory; Illanes, Sebastian E.; Rice, Gregory E.; Salomon, Carlos	AMERICAN JOURNAL OF OBSTETRICS AND GYNECOLOGY	2015	10.1016/j.ajog.2015.07.001	14	4.67	0	0	0	0	0	0	0	0	1	13
Diagnostic and therapeutic potentials of exosomes in CNS diseases	Kawikova, Ivana; Askenase, Philip W.	BRAIN RESEARCH	2015	10.1016/j.brainres.2014.09.070	14	4.67	0	0	0	0	0	0	0	0	4	10
Exosome-mediated microRNA signaling from breast cancer cells is altered by the anti-angiogenesis agent docosahexaenoic acid (DHA)	Hannafon, Bethany N.; Carpenter, Karla J.; Berry, William L.; Janknecht, Ralf; Dooley, William C.; Ding, Wei-Qun	MOLECULAR CANCER	2015	10.1186/s12943-015-0400-7	14	4.67	0	0	0	0	0	0	0	0	2	12
Low pH increases the yield of exosome isolation	Ban, Jae-Jun; Lee, Mijung; Im, Wooseok; Kim, Manho	BIOCHEMICAL AND BIOPHYSICAL RESEARCH COMMUNICATIONS	2015	10.1016/j.bbrc.2015.03.172	14	4.67	0	0	0	0	0	0	0	0	4	9
Identification of distinct circulating exosomes in Parkinson's disease	Tomlinson, Paul R.; Zheng, Ying; Fischer, Roman; Heidasch, Ronny; Gardiner, Chris; Evetts, Samuel; Hu, Michele; Wade-Martins, Richard; Turner, Martin R.; Morris, John; Talbot, Kevin; Kessler, Benedikt M.; Tofaris, George K.	ANNALS OF CLINICAL AND TRANSLATIONAL NEUROLOGY	2015	10.1002/acn3.175	14	4.67	0	0	0	0	0	0	0	0	3	10
Quantitative Analysis of Tissue Distribution of the B16BL6-Derived Exosomes Using a Streptavidin-Lactadherin Fusion Protein and Iodine-125-Labeled Biotin Derivative After Intravenous Injection in Mice	Morishita, Masaki; Takahashi, Yuki; Nishikawa, Makiya; Sano, Kohei; Kato, Kana; Yamashita, Takuma; Imai, Takafumi; Saji, Hideo; Takakura, Yoshinobu	JOURNAL OF PHARMACEUTICAL SCIENCES	2015	10.1002/jps.24251	14	4.67	0	0	0	0	0	0	0	0	3	10
Regulatory T cell-derived exosomes: possible therapeutic and diagnostic tools in transplantation	Agarwal, Akansha; Fanelli, Giorgia; Letizia, Marilena; Tung, Sim Lai; Boardman, Dominic; Lechler, Robert; Lombardi, Giovanna; Smyth, Lesley A.	FRONTIERS IN IMMUNOLOGY	2014	10.3389/fimmu.2014.00555	14	3.5	0	0	0	0	0	0	0	1	6	7
Exosome proteomics reveals transcriptional regulator proteins with potential to mediate downstream pathways	Ung, Timothy H.; Madsen, Helen J.; Hellwinkel, Justin E.; Lencioni, Alex M.; Graner, Michael W.	CANCER SCIENCE	2014	10.1111/cas.12534	14	3.5	0	0	0	0	0	0	0	0	3	11
Mast cell exosomes promote lung adenocarcinoma cell proliferation - role of KIT-stem cell factor signaling	Xiao, Hui; Lasser, Cecilia; Shelke, Ganesh Vilas; Wang, Juan; Radinger, Madeleine; Lunavat, Taral Rameshchand; Malmhall, Carina; Lin, Li Hui; Li, Jia; Li, Li; Lotvall, Jan	CELL COMMUNICATION AND SIGNALING	2014	10.1186/s12964-014-0064-8	14	3.5	0	0	0	0	0	0	0	0	6	8
Cancer exosomes and NKG2D receptor-ligand interactions: Impairing NKG2D-mediated cytotoxicity and anti-tumour immune surveillance	Mincheva-Nilsson, Lucia; Baranov, Vladimir	SEMINARS IN CANCER BIOLOGY	2014	10.1016/j.semcancer.2014.02.010	14	3.5	0	0	0	0	0	0	0	2	5	7
Outsmart tumor exosomes to steal the cancer initiating cell its niche	Thuma, Florian; Zoeller, Margot	SEMINARS IN CANCER BIOLOGY	2014	10.1016/j.semcancer.2014.02.011	14	3.5	0	0	0	0	0	0	0	1	3	10
Harnessing the exosome-induced immune response for cancer immunotherapy	Gehrmann, Ulf; Naslund, Tanja I.; Hiltbrunner, Stefanie; Larssen, Pia; Gabrielsson, Susanne	SEMINARS IN CANCER BIOLOGY	2014	10.1016/j.semcancer.2014.05.003	14	3.5	0	0	0	0	0	0	0	1	7	6
Extravillous trophoblast cells-derived exosomes promote vascular smooth muscle cell migration	Salomon, Carlos; Yee, Sarah; Scholz-Romero, Katherin; Kobayashi, Miharu; Vaswani, Kanchan; Kvaskoff, David; Illanes, Sebastian E.; Mitchell, Murray D.; Rice, Gregory E.	FRONTIERS IN PHARMACOLOGY	2014	10.3389/fphar.2014.00175	14	3.5	0	0	0	0	0	0	0	2	4	8
The RNA Helicases AtMTR4 and HEN2 Target Specific Subsets of Nuclear Transcripts for Degradation by the Nuclear Exosome in Arabidopsis thaliana	Lange, Heike; Zuber, Helene; Sement, Francois M.; Chicher, Johana; Kuhn, Lauriane; Hammann, Philippe; Brunaud, Veronique; Berard, Caroline; Bouteiller, Nathalie; Balzergue, Sandrine; Aubourg, Sebastien; Martin-Magniette, Marie-Laure; Vaucheret, Herve; Gagliardi, Dominique	PLOS GENETICS	2014	10.1371/journal.pgen.1004564	14	3.5	0	0	0	0	0	0	0	0	6	8
Curcumin-primed exosomes mitigate endothelial cell dysfunction during hyperhomocysteinemia	Kalani, A.; Kamat, P. K.; Chaturvedi, P.; Tyagi, S. C.; Tyagi, N.	LIFE SCIENCES	2014	10.1016/j.lfs.2014.04.018	14	3.5	0	0	0	0	0	0	0	0	6	8
In Silico Identification of Plant miRNAs in Mammalian Breast Milk Exosomes - A Small Step Forward?	Lukasik, Anna; Zielenkiewicz, Piotr	PLOS ONE	2014	10.1371/journal.pone.0099963	14	3.5	0	0	0	0	0	0	0	1	8	5
Exosomes Derived from Burkitt's Lymphoma Cell Lines Induce Proliferation, Differentiation, and Class-Switch Recombination in B Cells	Gutzeit, Cindy; Nagy, Noemi; Gentile, Maurizio; Lyberg, Katarina; Gumz, Janine; Vallhov, Helen; Puga, Irene; Klein, Eva; Gabrielsson, Susanne; Cerutti, Andrea; Scheynius, Annika	JOURNAL OF IMMUNOLOGY	2014	10.4049/jimmunol.1302068	14	3.5	0	0	0	0	0	0	0	1	10	3
Potential of Cancer Cell Derived Exosomes in Clinical Application: A Review of Recent Research Advances	Sun, Yu; Liu, Jing	CLINICAL THERAPEUTICS	2014	10.1016/j.clinthera.2014.04.018	14	3.5	0	0	0	0	0	0	0	4	2	8
Exosomes and Microvesicles: Identification and Targeting By Particle Size and Lipid Chemical Probes	Kastelowitz, Noah; Yin, Hang	CHEMBIOCHEM	2014	10.1002/cbic.201400043	14	3.5	0	0	0	0	0	0	0	0	3	11
Tumor exosomes induce tunneling nanotubes in lipid raft-enriched regions of human mesothelioma cells	Thayanithy, Venugopal; Babatunde, Victor; Dickson, Elizabeth L.; Wong, Phillip; Oh, Sanghoon; Ke, Xu; Barlas, Afsar; Fujisawa, Sho; Romin, Yevgeniy; Moreira, Andre L.; Downey, Robert J.; Steer, Clifford J.; Subramanian, Subbaya; Manova-Todorova, Katia; Moore, Malcolm A. S.; Lou, Emil	EXPERIMENTAL CELL RESEARCH	2014	10.1016/j.yexcr.2014.01.014	14	3.5	0	0	0	0	0	0	0	3	3	8
Optimizing the purification and analysis of miRNAs from urinary exosomes	Channavajjhala, Sarath Kiran; Rossato, Marzia; Morandini, Francesca; Castagna, Annalisa; Pizzolo, Francesca; Bazzoni, Flavia; Olivieri, Oliviero	CLINICAL CHEMISTRY AND LABORATORY MEDICINE	2014	10.1515/cclm-2013-0562	14	3.5	0	0	0	0	0	0	0	1	5	8
Exosome Encased Spherical Nucleic Acid Gold Nanoparticle Conjugates as Potent MicroRNA Regulation Agents	Alhasan, Ali H.; Patel, Pinal C.; Choi, Chung Hang J.; Mirkin, Chad A.	SMALL	2014	10.1002/smll.201302143	14	3.5	0	0	0	0	0	0	0	2	6	5
In vitro evaluation of endothelial exosomes as carriers for small interfering ribonucleic acid delivery	Banizs, Anna B.; Huang, Tao; Dryden, Kelly; Berr, Stuart S.; Stone, James R.; Nakamoto, Robert K.; Shi, Weibin; He, Jiang	INTERNATIONAL JOURNAL OF NANOMEDICINE	2014	10.2147/IJN.S64267	14	3.5	0	0	0	0	0	0	0	0	6	8
Use and isolation of urinary exosomes as biomarkers for diabetic nephropathy	Musante, Luca; Tataruch, Dorota Ewa; Holthofer, Harry	FRONTIERS IN ENDOCRINOLOGY	2014	10.3389/fendo.2014.00149	14	3.5	0	0	0	0	0	0	0	0	7	7
CD4(+)CD25(+) regulatory T cells-derived exosomes prolonged kidney allograft survival in a rat model	Yu, Xuesong; Huang, Chibing; Song, Bo; Xiao, Ya; Fang, Mingqi; Feng, Jiayu; Wang, Pingxian	CELLULAR IMMUNOLOGY	2013	10.1016/j.cellimm.2013.06.010	14	2.8	0	0	0	0	0	0	0	4	7	3
Exosome-like Nanoparticles from Intestinal Mucosal Cells Carry Prostaglandin E-2 and Suppress Activation of Liver NKT Cells	Deng, Zhong-Bin; Zhuang, Xiaoying; Ju, Songwen; Xiang, Xiaoyu; Mu, Jingyao; Liu, Yuelong; Jiang, Hong; Zhang, Lifeng; Mobley, James; McClain, Craig; Feng, Wenke; Grizzle, William; Yan, Jun; Miller, Donald; Kronenberg, Mitchell; Zhang, Huang-Ge	JOURNAL OF IMMUNOLOGY	2013	10.4049/jimmunol.1203170	14	2.8	0	0	0	0	0	0	2	3	7	2
Genome-wide localization of exosome components to active promoters and chromatin insulators in Drosophila	Lim, Su Jun; Boyle, Patrick J.; Chinen, Madoka; Dale, Ryan K.; Lei, Elissa P.	NUCLEIC ACIDS RESEARCH	2013	10.1093/nar/gkt037	14	2.8	0	0	0	0	0	0	1	6	3	4
Immature Dendritic Cell-Derived Exosomes: a Promise Subcellular Vaccine for Autoimmunity	Yin, Weifan; Ouyang, Song; Li, Yi; Xiao, Bo; Yang, Huan	INFLAMMATION	2013	10.1007/s10753-012-9539-1	14	2.8	0	0	0	0	0	0	3	5	3	3
Carboxyamidotriazole-Orotate Inhibits the Growth of Imatinib-Resistant Chronic Myeloid Leukaemia Cells and Modulates Exosomes-Stimulated Angiogenesis	Corrado, Chiara; Flugy, Anna Maria; Taverna, Simona; Raimondo, Stefania; Guggino, Giuliana; Karmali, Rashida; De Leo, Giacomo; Alessandro, Riccardo	PLOS ONE	2012	10.1371/journal.pone.0042310	14	2.33	0	0	0	0	0	0	3	2	4	5
Tri-snRNP-associated proteins interact with subunits of the TRAMP and nuclear exosome complexes, linking RNA decay and pre-mRNA splicing	Nag, Anita; Steitz, Joan A.	RNA BIOLOGY	2012	10.4161/rna.19431	14	2.33	0	0	0	0	0	2	4	2	5	1
Microparticles and Exosomes in Gynecologic Neoplasias	Nieuwland, Rienk; van der Post, Joris A. M.; Gemma, Christianne A. R. Lok; Kenter, G.; Sturk, Augueste	SEMINARS IN THROMBOSIS AND HEMOSTASIS	2010	10.1055/s-0030-1267046	14	1.75	0	0	0	1	2	3	3	3	1	1
Isolation of Exosomes from Blood Plasma: Qualitative and Quantitative Comparison of Ultracentrifugation and Size Exclusion Chromatography Methods	Baranyai, Tamas; Herczeg, Kata; Onodi, Zsofia; Voszka, Istvan; Modos, Karoly; Marton, Nikolett; Nagy, Gyoergy; Maeger, Imre; Wood, Matthew J.; El Andaloussi, Samir; Palinkas, Zoltan; Kumar, Vikas; Nagy, Pater; Kittel, Agnes; Buzas, Edit Iren; Ferdinandy, Peter; Giricz, Zoltan	PLOS ONE	2015	10.1371/journal.pone.0145686	13	4.33	0	0	0	0	0	0	0	0	0	13
Hepatocellular carcinoma-derived exosomes promote motility of immortalized hepatocyte through transfer of oncogenic proteins and RNAs	He, Mian; Qin, Hao; Poon, Terence C. W.; Sze, Siu-Ching; Ding, Xiaofan; Co, Ngai Na; Ngai, Sai-Ming; Chan, Ting-Fung; Wong, Nathalie	CARCINOGENESIS	2015	10.1093/carcin/bgv081	13	4.33	0	0	0	0	0	0	0	0	1	12
miR-29c in urinary exosomes as predictor of early renal fibrosis in lupus nephritis	Sole, Cristina; Cortes-Hernandez, Josefina; Felip, Maria L.; Vidal, Marta; Ordi-Ros, Josep	NEPHROLOGY DIALYSIS TRANSPLANTATION	2015	10.1093/ndt/gfv128	13	4.33	0	0	0	0	0	0	0	0	2	11
Tissue inhibitor of metalloproteinases-1 induces a pro-tumourigenic increase of miR-210 in lung adenocarcinoma cells and their exosomes	Cui, H.; Seubert, B.; Stahl, E.; Dietz, H.; Reuning, U.; Moreno-Leon, L.; Ilie, M.; Hofman, P.; Nagase, H.; Mari, B.; Krueger, A.	ONCOGENE	2015	10.1038/onc.2014.300	13	4.33	0	0	0	0	0	0	0	0	4	9
Involvement of multiple myeloma cell-derived exosomes in osteoclast differentiation	Raimondi, Lavinia; De Luca, Angela; Amodio, Nicola; Manno, Mauro; Raccosta, Samuele; Taverna, Simona; Bellavia, Daniele; Naselli, Flores; Fontana, Simona; Schillaci, Odessa; Giardino, Roberto; Fini, Milena; Tassone, Pierfrancesco; Santoro, Alessandra; De Leo, Giacomo; Giavaresi, Gianluca; Alessandro, Riccardo	ONCOTARGET	2015		13	4.33	0	0	0	0	0	0	0	0	1	12
The fission yeast MTREC complex targets CUTs and unspliced pre-mRNAs to the nuclear exosome	Zhou, Yang; Zhu, Jianguo; Schermann, Geza; Ohle, Corina; Bendrin, Katja; Sugioka-Sugiyama, Rie; Sugiyama, Tomoyasu; Fischer, Tamas	NATURE COMMUNICATIONS	2015	10.1038/ncomms8050	13	4.33	0	0	0	0	0	0	0	0	2	11
Exosomes, endogenous retroviruses and toll-like receptors: pregnancy recognition in ewes	Ruiz-Gonzalez, Irene; Xu, Jing; Wang, Xiaoqiu; Burghardt, Robert C.; Dunlap, Kathrin A.; Bazer, Fuller W.	REPRODUCTION	2015	10.1530/REP-14-0538	13	4.33	0	0	0	0	0	0	0	0	3	8
Exosomes: A Role for Naturally Occurring Nanovesicles in Cancer Growth, Diagnosis and Treatment	Srivastava, Akhil; Filant, Justyna; Moxley, Katherine M.; Sood, Anil; McMeekin, Scott; Ramesh, Rajagopal	CURRENT GENE THERAPY	2015	10.2174/1566523214666141224100612	13	4.33	0	0	0	0	0	0	0	0	3	10
Molecular characterization of exosomes and their microRNA cargo in human follicular fluid: bioinformatic analysis reveals that exosomal microRNAs control pathways involved in follicular maturation	Santonocito, Manuela; Vento, Marilena; Guglielmino, Maria Rosa; Battaglia, Rosalia; Wahlgren, Jessica; Ragusa, Marco; Barbagallo, Davide; Borzi, Placido; Rizzari, Simona; Maugeri, Marco; Scollo, Paolo; Tatone, Carla; Valadi, Hadi; Purrello, Michele; Di Pietro, Cinzia	FERTILITY AND STERILITY	2014	10.1016/j.fertnstert.2014.08.005	13	3.25	0	0	0	0	0	0	0	0	4	9
The exosome complex establishes a barricade to erythroid maturation	McIver, Skye C.; Kang, Yoon-A; DeVilbiss, Andrew W.; O'Driscoll, Chelsea A.; Ouellette, Jonathan N.; Pope, Nathaniel J.; Camprecios, Genis; Chang, Chan-Jung; Yang, David; Bouhassira, Eric E.; Ghaffari, Saghi; Bresnick, Emery H.	BLOOD	2014	10.1182/blood-2014-04-571083	13	3.25	0	0	0	0	0	0	0	1	6	6
Sortilin mediates the release and transfer of exosomes in concert with two tyrosine kinase receptors	Wilson, Cornelia M.; Naves, Thomas; Vincent, Francois; Melloni, Boris; Bonnaud, Francois; Lalloue, Fabrice; Jauberteau, Marie-Odile	JOURNAL OF CELL SCIENCE	2014	10.1242/jcs.149336	13	3.25	0	0	0	0	0	0	0	0	6	7
The emerging role of exosomes in Wnt secretion and transport	Zhang, Liang; Wrana, Jeffrey L.	CURRENT OPINION IN GENETICS & DEVELOPMENT	2014	10.1016/j.gde.2014.03.006	13	3.25	0	0	0	0	0	0	0	1	3	9
Cell activation and HIV-1 replication in unstimulated CD4+ T lymphocytes ingesting exosomes from cells expressing defective HIV-1	Arenaccio, Claudia; Chiozzini, Chiara; Columba-Cabezas, Sandra; Manfredi, Francesco; Federico, Maurizio	RETROVIROLOGY	2014	10.1186/1742-4690-11-46	13	3.25	0	0	0	0	0	0	0	0	9	4
Exosomes as Immunotheranostic Nanoparticles	Natasha, G.; Gundogan, Buket; Tan, Aaron; Farhatnia, Yasmin; Wu, Woffles; Rajadas, Jayakumar; Seifalian, Alexander M.	CLINICAL THERAPEUTICS	2014	10.1016/j.clinthera.2014.04.019	13	3.25	0	0	0	0	0	0	0	0	7	6
Exosomes and their role in CNS viral infections	Sampey, Gavin C.; Meyering, Shabana S.; Asad Zadeh, Mohammad; Saifuddin, Mohammed; Hakami, Ramin M.; Kashanchi, Fatah	JOURNAL OF NEUROVIROLOGY	2014	10.1007/s13365-014-0238-6	13	3.25	0	0	0	0	0	0	0	2	5	6
Regulation of exosome release by glycosphingolipids and flotillins	Phuyal, Santosh; Hessvik, Nina P.; Skotland, Tore; Sandvig, Kirsten; Llorente, Alicia	FEBS JOURNAL	2014	10.1111/febs.12775	13	3.25	0	0	0	0	0	0	0	1	6	6
Natural CD8(+)25(+) regulatory T cell-secreted exosomes capable of suppressing cytotoxic T lymphocyte-mediated immunity against B16 melanoma	Xie, Yufeng; Zhang, Xueshu; Zhao, Tuo; Li, Wei; Xiang, Jim	BIOCHEMICAL AND BIOPHYSICAL RESEARCH COMMUNICATIONS	2013	10.1016/j.bbrc.2013.07.044	13	2.6	0	0	0	0	0	0	0	2	7	4
The Archaeal Exosome: Identification and Quantification of Site-Specific Motions That Correlate with Cap and RNA Binding	Audin, Maxime J. C.; Dorn, Georg; Fromm, Simon A.; Reiss, Kerstin; Schuetz, Stefan; Vorlaender, Matthias K.; Sprangers, Remco	ANGEWANDTE CHEMIE-INTERNATIONAL EDITION	2013	10.1002/anie.201302811	13	2.6	0	0	0	0	0	0	1	1	6	5
The cardiovascular exosome: Current perspectives and potential	Cosme, Jake; Liu, Peter P.; Gramolini, Anthony O.	PROTEOMICS	2013	10.1002/pmic.201200441	13	2.6	0	0	0	0	0	0	0	5	6	2
The Role of the Arabidopsis Exosome in siRNA-Independent Silencing of Heterochromatic Loci	Shin, Jun-Hye; Wang, Hsiao-Lin V.; Lee, Jinwon; Dinwiddie, Brandon L.; Belostotsky, Dmitry A.; Chekanova, Julia A.	PLOS GENETICS	2013	10.1371/journal.pgen.1003411	13	2.6	0	0	0	0	0	0	1	5	4	2
Restoration of full-length APC protein in SW480 colon cancer cells induces exosome-mediated secretion of DKK-4	Lim, Justin W. E.; Mathias, Rommel A.; Kapp, Eugene A.; Layton, Meredith J.; Faux, Maree C.; Burgess, Antony W.; Ji, Hong; Simpson, Richard J.	ELECTROPHORESIS	2012	10.1002/elps.201100687	13	2.17	0	0	0	0	0	0	4	2	4	3
Differences in Immunoglobulin Light Chain Species Found in Urinary Exosomes in Light Chain Amyloidosis (AL)	Ramirez-Alvarado, Marina; Ward, Christopher J.; Huang, Bing Q.; Gong, Xun; Hogan, Marie C.; Madden, Benjamin J.; Charlesworth, M. Cristine; Leung, Nelson	PLOS ONE	2012	10.1371/journal.pone.0038061	13	2.17	0	0	0	0	0	0	6	4	1	2
The Incorporation of 5-Fluorouracil into RNA Affects the Ribonucleolytic Activity of the Exosome Subunit Rrp6	Silverstein, Rebecca A.; de Valdivia, Ernesto Gonzalez; Visa, Neus	MOLECULAR CANCER RESEARCH	2011	10.1158/1541-7786.MCR-10-0084	13	1.86	0	0	0	0	2	2	1	1	3	4
Splicing Factor Spf30 Assists Exosome-Mediated Gene Silencing in Fission Yeast	Bernard, Pascal; Drogat, Julie; Dheur, Sonia; Genier, Sylvie; Javerzat, Jean-Paul	MOLECULAR AND CELLULAR BIOLOGY	2010	10.1128/MCB.01317-09	13	1.62	0	0	0	0	0	1	4	5	2	1
STRUCTURAL COMPONENTS AND ARCHITECTURES OF RNA EXOSOMES	Januszyk, Kurt; Lima, Christopher D.	RNA EXOSOME	2010		13	1.62	0	0	0	0	1	3	3	1	2	3
THE HUMAN EXOSOME AND DISEASE	Staals, Raymond H. J.; Pruijn, Ger J. M.	RNA EXOSOME	2010		13	1.62	0	0	0	0	0	2	2	1	3	5
Exosomes Secreted by Bacterially Infected Macrophages Are Proinflammatory	O'Neill, Helen C.; Quah, Ben J. C.	SCIENCE SIGNALING	2008	10.1126/stke.16pe8	13	1.3	0	0	1	1	2	0	2	3	3	1
Comprehensive Proteomic Analysis of Mesenchymal Stem Cell Exosomes Reveals Modulation of Angiogenesis via Nuclear Factor-KappaB Signaling	Anderson, Johnathon D.; Johansson, Henrik J.; Graham, Calvin S.; Vesterlund, Mattias; Pham, Missy T.; Bramlett, Charles S.; Montgomery, Elizabeth N.; Mellema, Matt S.; Bardini, Renee L.; Contreras, Zelenia; Hoon, Madeline; Bauer, Gerhard; Fink, Kyle D.; Fury, Brian; Hendrix, Kyle J.; Chedin, Frederic; El-Andaloussi, Samir; Hwang, Billie; Mulligan, Michael S.; Lehtio, Janne; Nolta, Jan A.	STEM CELLS	2016	10.1002/stem.2298	12	6	0	0	0	0	0	0	0	0	0	12
An optimized procedure for exosome isolation and analysis using serum samples: Application to cancer biomarker discovery	Li, Mu; Rai, Alex J.; DeCastro, G. Joel; Zeringer, Emily; Barta, Timothy; Magdaleno, Susan; Setterquist, Robert; Vlassov, Alexander V.	METHODS	2015	10.1016/j.ymeth.2015.03.009	12	4	0	0	0	0	0	0	0	0	1	11
LPS-preconditioned mesenchymal stromal cells modify macrophage polarization for resolution of chronic inflammation via exosome-shuttled let-7b	Ti, Dongdong; Hao, Haojie; Tong, Chuan; Liu, Jiejie; Dong, Liang; Zheng, Jingxi; Zhao, Yali; Liu, Huiling; Fu, Xiaobing; Han, Weidong	JOURNAL OF TRANSLATIONAL MEDICINE	2015	10.1186/s12967-015-0642-6	12	4	0	0	0	0	0	0	0	0	0	11
Exosomes as nanocarriers for immunotherapy of cancer and inflammatory diseases	Thanh-Huyen Tran; Mattheolabakis, George; Aldawsari, Hibah; Amiji, Mansoor	CLINICAL IMMUNOLOGY	2015	10.1016/j.clim.2015.03.021	12	4	0	0	0	0	0	0	0	0	5	7
Exosomes in development, metastasis and drug resistance of breast cancer	Yu, Dan-dan; Wu, Ying; Shen, Hong-yu; Lv, Meng-meng; Chen, Wei-xian; Zhang, Xiao-hui; Zhong, Shan-liang; Tang, Jin-hai; Zhao, Jian-hua	CANCER SCIENCE	2015	10.1111/cas.12715	12	4	0	0	0	0	0	0	0	0	3	9
Identification of Biomarkers for PKD1 Using Urinary Exosomes	Hogan, Marie C.; Bakeberg, Jason L.; Gainullin, Vladimir G.; Irazabal, Maria V.; Harmon, Amber J.; Lieske, John C.; Charlesworth, M. Cristine; Johnson, Kenneth L.; Madden, Benjamin J.; Zenka, Roman M.; McCormick, Daniel J.; Sundsbak, Jamie L.; Heyer, Christina M.; Torres, Vicente E.; Harris, Peter C.; Ward, Christopher J.	JOURNAL OF THE AMERICAN SOCIETY OF NEPHROLOGY	2015	10.1681/ASN.2014040354	12	4	0	0	0	0	0	0	0	0	3	9
Pancreatic Cancer-Derived Exosomes Cause Paraneoplastic beta-cell Dysfunction	Javeed, Naureen; Sagar, Gunisha; Dutta, Shamit K.; Smyrk, Thomas C.; Lau, Julie S.; Bhattacharya, Santanu; Truty, Mark; Petersen, Gloria M.; Kaufman, Randal J.; Chari, Suresh T.; Mukhopadhyay, Debabrata	CLINICAL CANCER RESEARCH	2015	10.1158/1078-0432.CCR-14-2022	12	4	0	0	0	0	0	0	0	0	4	8
Biomolecular characterization of exosomes released from cancer stem cells: Possible implications for biomarker and treatment of cancer	Kumar, Dhruv; Gupta, Dwijendra; Shankar, Sharmila; Srivastava, Rakesh K.	ONCOTARGET	2015		12	4	0	0	0	0	0	0	0	0	3	9
The non-targeted effects of radiation are perpetuated by exosomes	Al-Mayah, Ammar; Bright, Scott; Chapman, Kim; Irons, Sarah; Luo, Ping; Carter, David; Goodwin, Edwin; Kadhim, Munira	MUTATION RESEARCH-FUNDAMENTAL AND MOLECULAR MECHANISMS OF MUTAGENESIS	2015	10.1016/j.mrfmmm.2014.12.007	12	4	0	0	0	0	0	0	0	0	4	8
The tumor cytosol miRNAs, fluid miRNAs, and exosome miRNAs in lung cancer	Qin, Xin; Xu, Haisheng; Gong, Wenrong; Deng, Wenbin	FRONTIERS IN ONCOLOGY	2015	10.3389/fonc.2014.00357	12	3	0	0	0	0	0	0	0	0	3	9
Mesenchymal Stem Cell-Derived Exosomes Improve the Microenvironment of Infarcted Myocardium Contributing to Angiogenesis and Anti-Inflammation	Teng, Xiaomei; Chen, Lei; Chen, Weiqian; Yang, Junjie; Yang, Ziying; Shen, Zhenya	CELLULAR PHYSIOLOGY AND BIOCHEMISTRY	2015	10.1159/000438594	12	4	0	0	0	0	0	0	0	0	0	12
Exosomes - Structure, Biogenesis and Biological Role in Non-Small- Cell Lung Cancer	Frydrychowicz, M.; Kolecka-Bednarczyk, A.; Madejczyk, M.; Yasar, S.; Dworacki, G.	SCANDINAVIAN JOURNAL OF IMMUNOLOGY	2015	10.1111/sji.12247	12	4	0	0	0	0	0	0	0	0	2	10
Pancreatic cancer derived exosomes regulate the expression of TLR4 in dendritic cells via miR-203	Zhou, Min; Chen, Jionghuang; Zhou, Liangjing; Chen, Wenchao; Ding, Guoping; Cao, Liping	CELLULAR IMMUNOLOGY	2014	10.1016/j.cellimm.2014.09.004	12	3	0	0	0	0	0	0	0	0	4	8
Exosomes from breast milk inhibit HIV-1 infection of dendritic cells and subsequent viral transfer to CD4(+) T cells	Naslund, Tanja I.; Paquin-Proulx, Dominic; Paredes, Patricia Torregrosa; Vallhov, Helen; Sandberg, Johan K.; Gabrielsson, Susanne	AIDS	2014	10.1097/QAD.0000000000000159	12	3	0	0	0	0	0	0	0	3	5	4
Exosomes of BV-2 cells induced by alpha-synuclein: Important mediator of neurodegeneration in PD	Chang, Chongwang; Lang, Hongjuan; Geng, Ning; Wang, Jing; Li, Nan; Wang, Xuelian	NEUROSCIENCE LETTERS	2013	10.1016/j.neulet.2013.06.009	12	2.4	0	0	0	0	0	0	0	5	4	3
Osteoprotegerin in Exosome-Like Vesicles from Human Cultured Tubular Cells and Urine	Benito-Martin, Alberto; Conrado Ucero, Alvaro; Zubiri, Irene; Posada-Ayala, Maria; Fernandez-Fernandez, Beatriz; Cannata-Ortiz, Pablo; Dolores Sanchez-Nino, Maria; Ruiz-Ortega, Marta; Egido, Jesus; Alvarez-Llamas, Gloria; Ortiz, Alberto	PLOS ONE	2013	10.1371/journal.pone.0072387	12	2.4	0	0	0	0	0	0	0	6	2	4
Tumor cell-derived exosome-targeted dendritic cells stimulate stronger CD8(+) CTL responses and antitumor immunities	Yao, Ye; Chen, Linjun; Wei, Wei; Deng, Xiaohui; Ma, Liyuan; Hao, Siguo	BIOCHEMICAL AND BIOPHYSICAL RESEARCH COMMUNICATIONS	2013	10.1016/j.bbrc.2013.05.058	12	2.4	0	0	0	0	0	0	1	3	5	3
Neuro-oncologic Applications of Exosomes, Microvesicles, and Other Nano-Sized Extracellular Particles	Gonda, David D.; Akers, Johnny C.; Kim, Ryan; Kalkanis, Steven N.; Hochberg, Fred H.; Chen, Clark C.; Carter, Bob S.	NEUROSURGERY	2013	10.1227/NEU.0b013e3182846e63	12	2.4	0	0	0	0	0	0	2	5	4	1
Sequences within RNA coding for HIV-1 Gag p17 are efficiently targeted to exosomes	Cabezas, Sandra Columba; Federico, Maurizio	CELLULAR MICROBIOLOGY	2013	10.1111/cmi.12046	12	2.4	0	0	0	0	0	0	1	6	4	1
Pontocerebellar hypoplasia type 1 Clinical spectrum and relevance of EXOSC3 mutations	Rudnik-Schoeneborn, Sabine; Senderek, Jan; Jen, Joanna C.; Houge, Gunnar; Seeman, Pavel; Puchmajerova, Alena; Graul-Neumann, Luitgard; Seidel, Ulrich; Korinthenberg, Rudolf; Kirschner, Janbernd; Seeger, Juergen; Ryan, Monique M.; Muntoni, Francesco; Steinlin, Maja; Sztriha, Laszlo; Colomer, Jaume; Huebner, Christoph; Brockmann, Knut; Van Maldergem, Lionel; Schiff, Manuel; Holzinger, Andreas; Bart…	NEUROLOGY	2013	10.1212/WNL.0b013e31827f0f66	12	2.4	0	0	0	0	0	0	4	5	2	1
Nucleic acids in exosomes: Disease markers and intercellular communication molecules	Gusachenko, O. N.; Zenkova, M. A.; Vlassov, V. V.	BIOCHEMISTRY-MOSCOW	2013	10.1134/S000629791301001X	12	2.4	0	0	0	0	0	0	1	5	2	4
SERS analysis on exosomes using super-hydrophobic surfaces	Tirinato, L.; Gentile, F.; Di Mascolo, D.; Coluccio, M. L.; Das, G.; Liberale, C.; Pullano, S. A.; Perozziello, G.; Francardi, M.; Accardo, A.; De Angelis, F.; Candeloro, P.; Di Fabrizio, E.	MICROELECTRONIC ENGINEERING	2012	10.1016/j.mee.2012.03.022	12	2	0	0	0	0	0	0	2	4	3	3
Bronchoalveolar lavage fluid exosomes contribute to cytokine and leukotriene production in allergic asthma	Paredes, P. Torregrosa; Esser, J.; Admyre, C.; Nord, M.; Rahman, Q. K.; Lukic, A.; Radmark, O.; Gronneberg, R.; Grunewald, J.; Eklund, A.; Scheynius, A.; Gabrielsson, S.	ALLERGY	2012	10.1111/j.1398-9995.2012.02835.x	12	2	0	0	0	0	0	0	4	3	3	2
The Myxovirus-Resistance Protein, MX1, is a Component of Exosomes Secreted by Uterine Epithelial Cells	Racicot, Karen; Schmitt, Anthony; Ott, Troy	AMERICAN JOURNAL OF REPRODUCTIVE IMMUNOLOGY	2012	10.1111/j.1600-0897.2012.01109.x	12	2	0	0	0	0	0	0	0	5	1	5
Reconstitution of an Argonaute-Dependent Small RNA Biogenesis Pathway Reveals a Handover Mechanism Involving the RNA Exosome and the Exonuclease QIP	Xue, Zhihong; Yuan, Haiyan; Guo, Jinhu; Liu, Yi	MOLECULAR CELL	2012	10.1016/j.molcel.2012.03.019	12	2	0	0	0	0	0	2	7	2	0	1
Exosomes in erythropoiesis	Vidal, M.	TRANSFUSION CLINIQUE ET BIOLOGIQUE	2010	10.1016/j.tracli.2010.05.004	12	1.5	0	0	0	0	2	2	1	1	5	1
The evolutionarily conserved subunits Rrp4 and Csl4 confer different substrate specificities to the archaeal exosome	Roppelt, Verena; Klug, Gabriele; Evguenieva-Hackenberg, Elena	FEBS LETTERS	2010	10.1016/j.febslet.2010.05.014	12	1.5	0	0	0	0	5	1	2	2	0	2
Transdifferentiated circulating monocytes release exosomes containing 14-3-3 proteins with matrix metalloproteinase-1 stimulating effect for dermal fibroblasts	Medina, Abelardo; Ghahary, Aziz	WOUND REPAIR AND REGENERATION	2010	10.1111/j.1524-475X.2010.00580.x	12	1.5	0	0	0	0	4	1	2	2	2	1
KSRP-PMR1-exosome association determines parathyroid hormone mRNA levels and stability in transfected cells	Nechama, Morris; Peng, Yong; Bell, Osnat; Briata, Paola; Gherzi, Roberto; Schoenberg, Daniel R.; Naveh-Many, Tally	BMC CELL BIOLOGY	2009	10.1186/1471-2121-10-70	12	1.33	0	0	0	4	2	2	0	1	2	1
Nop53p interacts with 5.8S rRNA co-transcriptionally, and regulates processing of pre-rRNA by the exosome	Granato, Daniela C.; Machado-Santelli, Glaucia M.; Oliveira, Carla C.	FEBS JOURNAL	2008	10.1111/j.1742-4658.2008.06565.x	12	1.2	0	0	0	2	1	1	4	0	3	1
Exosome nanovesicles displaying G protein-coupled receptors for drug discovery	Estelles, Angeles; Sperinde, Jeff; Roulon, Thibaut; Aguilar, Barbara; Bonner, Caroline; LePecq, Jean-Bernard; Delcayre, Alain	INTERNATIONAL JOURNAL OF NANOMEDICINE	2007		12	1.09	0	1	0	1	1	1	0	2	1	5
Detection and isolation of circulating exosomes and microvesicles for cancer monitoring and diagnostics using micro-/nano-based devices	Ko, Jina; Carpenter, Erica; Issadore, David	ANALYST	2016	10.1039/c5an01610j	11	5.5	0	0	0	0	0	0	0	0	0	11
Hepatocyte exosomes mediate liver repair and regeneration via sphingosine-1-phosphate	Nojima, Hiroyuki; Freeman, Christopher M.; Schuster, Rebecca M.; Japtok, Lukasz; Kleuser, Burkhard; Edwards, Michael J.; Gulbins, Erich; Lentsch, Alex B.	JOURNAL OF HEPATOLOGY	2016	10.1016/j.jhep.2015.07.030	11	5.5	0	0	0	0	0	0	0	0	1	10
Exosome Adherence and Internalization by Hepatic Stellate Cells Triggers Sphingosine 1-Phosphate-dependent Migration	Wang, Ruisi; Ding, Qian; Yaqoob, Usman; de Assuncao, Thiago M.; Verma, Vikas K.; Hirsova, Petra; Cao, Sheng; Mukhopadhyay, Debabrata; Huebert, Robert C.; Shah, Vijay H.	JOURNAL OF BIOLOGICAL CHEMISTRY	2015	10.1074/jbc.M115.671735	11	3.67	0	0	0	0	0	0	0	0	0	10
Exosomes derived from miR-122-modified adipose tissue-derived MSCs increase chemosensitivity of hepatocellular carcinoma	Lou, Guohua; Song, Xiuli; Yang, Fan; Wu, Shanshan; Wang, Jing; Chen, Zhi; Liu, Yanning	JOURNAL OF HEMATOLOGY & ONCOLOGY	2015	10.1186/s13045-015-0220-7	11	3.67	0	0	0	0	0	0	0	0	0	11
Integrated systems for exosome investigation	Peterson, Maureen F.; Otoc, Nicole; Sethi, Jasmine K.; Gupta, Archana; Antes, Travis J.	METHODS	2015	10.1016/j.ymeth.2015.04.015	11	3.67	0	0	0	0	0	0	0	0	1	7
Isolation of syncytiotrophoblast microvesicles and exosomes and their characterisation by multicolour flow cytometry and fluorescence Nanoparticle Tracking Analysis	Dragovic, R. A.; Collett, G. P.; Hole, P.; Ferguson, D. J. P.; Redman, C. W.; Sargent, I. L.; Tannetta, D. S.	METHODS	2015	10.1016/j.ymeth.2015.03.028	11	3.67	0	0	0	0	0	0	0	0	2	9
Syntenin and syndecan in the biogenesis of exosomes	Friand, Veronique; David, Guido; Zimmermann, Pascale	BIOLOGY OF THE CELL	2015	10.1111/boc.201500010	11	3.67	0	0	0	0	0	0	0	0	1	10
CD90+liver cancer cells modulate endothelial cell phenotype through the release of exosomes containing H19 lncRNA	Conigliaro, Alice; Costa, Viviana; Lo Dico, Alessia; Saieva, Laura; Buccheri, Simona; Dieli, Francesco; Manno, Mauro; Raccosta, Samuele; Mancone, Carmine; Tripodi, Marco; De Leo, Giacomo; Alessandro, Riccardo	MOLECULAR CANCER	2015	10.1186/s12943-015-0426-x	11	3.67	0	0	0	0	0	0	0	0	0	11
Circulating Exosomes Induced by Cardiac Pressure Overload Contain Functional Angiotensin II Type 1 Receptors	Pironti, Gianluigi; Strachan, Ryan T.; Abraham, Dennis; Yu, Samuel Mon-Wei; Chen, Minyong; Chen, Wei; Hanada, Kenji; Mao, Lan; Watson, Lewis J.; Rockman, Howard A.	CIRCULATION	2015	10.1161/CIRCULATIONAHA.115.015687	11	3.67	0	0	0	0	0	0	0	0	1	10
Observations of Tunable Resistive Pulse Sensing for Exosome Analysis: Improving System Sensitivity and Stability	Anderson, Will; Lane, Rebecca; Korbie, Darren; Trau, Matt	LANGMUIR	2015	10.1021/acs.langmuir.5b01402	11	3.67	0	0	0	0	0	0	0	0	0	10
Exosomes isolated from plasma of glioma patients enrolled in a vaccination trial reflect antitumor immune activity and might predict survival	Muller, Laurent; Muller-Haegele, Sylvia; Mitsuhashi, Masato; Gooding, William; Okada, Hideho; Whiteside, Theresa L.	ONCOIMMUNOLOGY	2015	10.1080/2162402X.2015.1008347	11	3.67	0	0	0	0	0	0	0	0	4	7
Exosome-like vesicles derived by Schistosoma japonicum adult worms mediates M1 type immune- activity of macrophage	Wang, Lifu; Li, Zhitao; Shen, Jia; Liu, Zhen; Liang, Jinyi; Wu, Xiaoying; Sun, Xi; Wu, Zhongdao	PARASITOLOGY RESEARCH	2015	10.1007/s00436-015-4373-7	11	3.67	0	0	0	0	0	0	0	0	3	8
Targeting exosomes from preadipocytes inhibits preadipocyte to cancer stem cell signaling in early-stage breast cancer	Gernapudi, Ramkishore; Yao, Yuan; Zhang, Yongshu; Wolfson, Benjamin; Roy, Sanchita; Duru, Nadire; Eades, Gabriel; Yang, Peixin; Zhou, Qun	BREAST CANCER RESEARCH AND TREATMENT	2015	10.1007/s10549-015-3326-2	11	3.67	0	0	0	0	0	0	0	0	2	9
Small RNAs derived from tRNAs and rRNAs are highly enriched in exosomes from both old and new world Leishmania providing evidence for conserved exosomal RNA Packaging	Lambertz, Ulrike; Ovando, Mariana E. Oviedo; Vasconcelos, Elton J. R.; Unrau, Peter J.; Myler, Peter J.; Reiner, Neil E.	BMC GENOMICS	2015	10.1186/s12864-015-1260-7	11	3.67	0	0	0	0	0	0	0	0	0	11
A review of exosome separation techniques and characterization of B16-F10 mouse melanoma exosomes with AF4-UV-MALS-DLS-TEM	Petersen, Kevin E.; Manangon, Eliana; Hood, Joshua L.; Wickline, Samuel A.; Fernandez, Diego P.; Johnson, William P.; Gale, Bruce K.	ANALYTICAL AND BIOANALYTICAL CHEMISTRY	2014	10.1007/s00216-014-8040-0	11	2.75	0	0	0	0	0	0	0	0	7	3
Nef Neutralizes the Ability of Exosomes from CD4(+) T Cells to Act as Decoys during HIV-1 Infection	de Carvalho, Julianne V.; de Castro, Rodrigo O.; da Silva, Elaine Z. M.; Silveira, Paola P.; da Silva-Januario, Mara E.; Arruda, Eurico; Jamur, Maria C.; Oliver, Constance; Aguiar, Renato S.; daSilva, Luis L. P.	PLOS ONE	2014	10.1371/journal.pone.0113691	11	2.75	0	0	0	0	0	0	0	0	4	7
Hepatitis E virus egress depends on the exosomal pathway, with secretory exosomes derived from multivesicular bodies	Nagashima, Shigeo; Jirintai, Suljid; Takahashi, Masaharu; Kobayashi, Tominari; Tanggis; Nishizawa, Tsutomu; Kouki, Tom; Yashiro, Takashi; Okamoto, Hiroaki	JOURNAL OF GENERAL VIROLOGY	2014	10.1099/vir.0.066910-0	11	2.75	0	0	0	0	0	0	0	0	1	10
Improvement of Cloned Embryos Development by Co-Culturing with Parthenotes: A Possible Role of Exosomes/Microvesicles for Embryos Paracrine Communication	Saadeldin, Islam M.; Kim, Su Jin; Bin Choi, Yoo; Lee, Byeong Chun	CELLULAR REPROGRAMMING	2014	10.1089/cell.2014.0003	11	2.75	0	0	0	0	0	0	0	0	6	4
Connective tissue growth factor (CCN2) and microRNA-21 are components of a positive feedback loop in pancreatic stellate cells (PSC) during chronic pancreatitis and are exported in PSC-derived exosomes	Charrier, Alyssa; Chen, Ruju; Chen, Li; Kemper, Sherri; Hattori, Takako; Takigawa, Masaharu; Brigstock, David R.	JOURNAL OF CELL COMMUNICATION AND SIGNALING	2014	10.1007/s12079-014-0220-3	11	2.75	0	0	0	0	0	0	0	0	5	6
Regulation of ACVR1 and ID2 by cell-secreted exosomes during follicle maturation in the mare	da Silveira, Juliano C.; Carnevale, Elaine M.; Winger, Quinton A.; Bouma, Gerrit J.	REPRODUCTIVE BIOLOGY AND ENDOCRINOLOGY	2014	10.1186/1477-7827-12-44	11	2.75	0	0	0	0	0	0	0	1	5	5
Dendritic-cell exosomes cross-present Toll-like receptor-ligands and activate bystander dendritic cells	Sobo-Vujanovic, Andrea; Munich, Stephan; Vujanovic, Nikola L.	CELLULAR IMMUNOLOGY	2014	10.1016/j.cellimm.2014.03.016	11	2.75	0	0	0	0	0	0	0	1	2	8
Human B cell-derivec ymphoblastoid cell I nes constitutively produce Fas ligand and secrete MHCII(+)FasL(+) killer exosomes	Klinker, Matthew W.; Lizzio, Vincent; Reed, Tamra J.; Fox, David A.; Lundy, Steven K.	FRONTIERS IN IMMUNOLOGY	2014	10.3389/fimmu.2014.00144	11	2.75	0	0	0	0	0	0	0	1	7	3
Dark side of the exosome: the role of the exosome in cancer metastasis and targeting the exosome as a strategy for cancer therapy	Kosaka, Nobuyoshi; Yoshioka, Yusuke; Tominaga, Naoomi; Hagiwara, Keitaro; Katsuda, Takeshi; Ochiya, Takahiro	FUTURE ONCOLOGY	2014	10.2217/FON.13.222	11	2.75	0	0	0	0	0	0	0	0	5	6
Proteins Recruited to Exosomes by Tau Overexpression Implicate Novel Cellular Mechanisms Linking Tau Secretion with Alzheimer's Disease	Saman, Sudad; Lee, Norman C. Y.; Inoyo, Itoro; Jin, Jun; Li, Zhihan; Doyle, Thomas; McKee, Ann C.; Hall, Garth F.	JOURNAL OF ALZHEIMERS DISEASE	2014	10.3233/JAD-132135	11	2.75	0	0	0	0	0	0	0	0	5	6
Exosomes function in cell-cell communication during brain circuit development	Sharma, Pranav; Schiapparelli, Lucio; Cline, Hollis T.	CURRENT OPINION IN NEUROBIOLOGY	2013	10.1016/j.conb.2013.08.005	11	2.2	0	0	0	0	0	0	0	2	5	4
Serum exosomes in pregnancy-associated immune modulation and neuroprotection during CNS autoimmunity	Williams, Jessica L.; Gatson, NaTosha N.; Smith, Kristen M.; Almad, Akshata; McTigue, Dana M.; Whitacre, Caroline C.	CLINICAL IMMUNOLOGY	2013	10.1016/j.clim.2013.04.005	11	2.2	0	0	0	0	0	0	0	4	1	6
Mutation of SIMPLE in Charcot-Marie-Tooth 1C alters production of exosomes	Zhu, Hong; Guariglia, Sara; Yu, Raymond Y. L.; Li, Wenjing; Brancho, Deborah; Peinado, Hector; Lyden, David; Salzer, James; Bennett, Craig; Chow, Chi-Wing	MOLECULAR BIOLOGY OF THE CELL	2013	10.1091/mbc.E12-07-0544	11	2.2	0	0	0	0	0	0	2	5	3	1
Epidermal Growth Factor Receptor-Containing Exosomes Induce Tumor-Specific Regulatory T Cells	Huang, Shao-hong; Li, Yun; Zhang, Jian; Rong, Jian; Ye, Sheng	CANCER INVESTIGATION	2013	10.3109/07357907.2013.789905	11	2.2	0	0	0	0	0	0	0	0	4	7
Tetraspanin protein CD9 interacts with metalloprotease CD10 and enhances its release via exosomes	Mazurov, Dmitriy; Barbashova, Lubov; Filatov, Alexander	FEBS JOURNAL	2013	10.1111/febs.12110	11	2.2	0	0	0	0	0	0	1	3	2	5
Purification of Exosome-Like Vesicles from Urine	Chen, Christopher Y.; Hogan, Marie C.; Ward, Christopher J.	CILIA, PT A	2013	10.1016/B978-0-12-397945-2.00013-5	11	2.2	0	0	0	0	0	0	1	5	4	1
Superhydrophobic surfaces allow probing of exosome self organization using X-ray scattering	Accardo, Angelo; Tirinato, Luca; Altamura, Davide; Sibillano, Teresa; Giannini, Cinzia; Riekel, Christian; Di Fabrizio, Enzo	NANOSCALE	2013	10.1039/c3nr34032e	11	2.2	0	0	0	0	0	0	1	5	3	2
A direct extraction method for microRNAs from exosomes captured by immunoaffinity beads	Yoo, Chang Eun; Kim, Gahee; Kim, Myoungsoon; Park, Donghyun; Kang, Hyun Ju; Lee, Myoyong; Huh, Nam	ANALYTICAL BIOCHEMISTRY	2012	10.1016/j.ab.2012.09.008	11	1.83	0	0	0	0	0	0	2	3	3	3
A strategy of antigen incorporation into exosomes: Comparing cross-presentation levels of antigens delivered by engineered exosomes and by lentiviral virus-like particles	Lattanzi, Laura; Federico, Maurizio	VACCINE	2012	10.1016/j.vaccine.2012.10.010	11	1.83	0	0	0	0	0	0	2	3	4	2
Quantitative proteomic analysis of exosomes from HIV-1-infected lymphocytic cells	Li, Ming; Aliotta, Jason M.; Asara, John M.; Tucker, Lynne; Quesenberry, Peter; Lally, Michelle; Ramratnam, Bharat	PROTEOMICS	2012	10.1002/pmic.201100376	11	1.83	0	0	0	0	0	1	1	1	4	4
A systematic approach to exosome-based translational nanomedicine	Hood, Joshua L.; Wickline, Samuel A.	WILEY INTERDISCIPLINARY REVIEWS-NANOMEDICINE AND NANOBIOTECHNOLOGY	2012	10.1002/wnan.1174	11	1.83	0	0	0	0	0	0	2	4	4	1
Exosome-Related Multi-Pass Transmembrane Protein TSAP6 Is a Target of Rhomboid Protease RHBDD1-Induced Proteolysis	Wan, Chunhua; Fu, Jun; Wang, Yong; Miao, Shiying; Song, Wei; Wang, Linfang	PLOS ONE	2012	10.1371/journal.pone.0037452	11	1.83	0	0	0	0	0	1	3	5	1	1
Induction of a tumour-specific CTL response by exosomes isolated from heat-treated malignant ascites of gastric cancer patients	Zhong, Haijun; Yang, Yunshan; Ma, Shenglin; Xiu, Fangming; Cai, Zhijian; Zhao, Hongguang; Du, Linbin	INTERNATIONAL JOURNAL OF HYPERTHERMIA	2011	10.3109/02656736.2011.564598	11	1.57	0	0	0	0	0	1	3	3	3	1
CARHSP1 Is Required for Effective Tumor Necrosis Factor Alpha mRNA Stabilization and Localizes to Processing Bodies and Exosomes	Pfeiffer, Jason R.; McAvoy, Bethany L.; Fecteau, Ryan E.; Deleault, Kristen M.; Brooks, Seth A.	MOLECULAR AND CELLULAR BIOLOGY	2011	10.1128/MCB.00775-10	11	1.57	0	0	0	0	3	2	3	2	0	1
Transmission of circulating cell-free AA amyloid oligomers in exosomes vectors via a prion-like mechanism	Tasaki, Masayoshi; Ueda, Mitsuharu; Ochiai, Sho; Tanabe, Yuko; Murata, Sho; Misumi, Yohei; Su, Yu; Sun, Xuguo; Shinriki, Satoru; Jono, Hirofumi; Shono, Makoto; Obayashi, Konen; Ando, Yukio	BIOCHEMICAL AND BIOPHYSICAL RESEARCH COMMUNICATIONS	2010	10.1016/j.bbrc.2010.08.101	11	1.38	0	0	0	0	1	1	6	2	1	0
Crystal Structure of the S. solfataricus Archaeal Exosome Reveals Conformational Flexibility in the RNA-Binding Ring	Lu, Changrui; Ding, Fang; Ke, Ailong	PLOS ONE	2010	10.1371/journal.pone.0008739	11	1.38	0	0	0	3	2	3	2	1	0	0
Rrp6, Rrp47 AND COFACTORS OF THE NUCLEAR EXOSOME	Butler, J. Scott; Mitchell, Phil	RNA EXOSOME	2010		11	1.38	0	0	0	0	0	4	3	0	0	4
The regulation and functions of the nuclear RNA exosome complex	Kilchert, Cornelia; Wittmann, Sina; Vasiljeva, Lidia	NATURE REVIEWS MOLECULAR CELL BIOLOGY	2016	10.1038/nrm.2015.15	10	5	0	0	0	0	0	0	0	0	0	10
Induction of alpha-synuclein aggregate formation by CSF exosomes from patients with Parkinson's disease and dementia with Lewy bodies	Stuendl, Anne; Kunadt, Marcel; Kruse, Niels; Bartels, Claudia; Moebius, Wiebke; Danzer, Karin M.; Mollenhauer, Brit; Schneider, Anja	BRAIN	2016	10.1093/brain/awv346	10	5	0	0	0	0	0	0	0	0	0	10
Exosome Secretion by the Parasitic Protozoan Leishmania within the Sand Fly Midgut	Atayde, Vanessa Diniz; Aslan, Hamide; Townsend, Shannon; Hassani, Kasra; Kamhawi, Shaden; Olivier, Martin	CELL REPORTS	2015	10.1016/j.celrep.2015.09.058	10	3.33	0	0	0	0	0	0	0	0	0	10
Label-Free Nanoplasmonic-Based Short Noncoding RNA Sensing at Attomolar Concentrations Allows for Quantitative and Highly Specific Assay of MicroRNA-10b in Biological Fluids and Circulating Exosomes	Joshi, Gayatri K.; Deitz-McElyea, Samantha; Liyanage, Thakshila; Lawrence, Katie; Mali, Sonali; Sardar, Rajesh; Korc, Murray	ACS NANO	2015	10.1021/acsnano.5b04527	10	3.33	0	0	0	0	0	0	0	0	0	8
Exosomes: Emerging biomarkers and targets for ovarian cancer	Tang, Maggie K. S.; Wong, Alice S. T.	CANCER LETTERS	2015	10.1016/j.canlet.2015.07.014	10	3.33	0	0	0	0	0	0	0	0	0	10
Exosomes and Other Extracellular Vesicles: The New Communicators in Parasite Infections	Coakley, Gillian; Maizels, Rick M.; Buck, Amy H.	TRENDS IN PARASITOLOGY	2015	10.1016/j.pt.2015.05.009	10	3.33	0	0	0	0	0	0	0	0	0	10
Size Characterization and Quantification of Exosomes by Asymmetrical-Flow Field-Flow Fractionation	Sitar, Simona; Kejzar, Anja; Pahovnik, David; Kogej, Ksenija; Tusek-Znidaric, Magda; Lenassi, Metka; Zagar, Ema	ANALYTICAL CHEMISTRY	2015	10.1021/acs.analchem.5b01636	10	3.33	0	0	0	0	0	0	0	0	1	8
Heat shock protein 60 levels in tissue and circulating exosomes in human large bowel cancer before and after ablative surgery	Campanella, Claudia; Rappa, Francesca; Sciume, Carmelo; Marino Gammazza, Antonella; Barone, Rosario; Bucchieri, Fabio; David, Sabrina; Curcuru, Giuseppe; Caruso Bavisotto, Celeste; Pitruzzella, Alessandro; Geraci, Girolamo; Modica, Giuseppe; Farina, Felicia; Zummo, Giovanni; Fais, Stefano; de Macario, Everly Conway; Macario, Alberto J. L.; Cappello, Francesco	CANCER	2015	10.1002/cncr.29499	10	3.33	0	0	0	0	0	0	0	0	0	9
Information transfer by exosomes: A new frontier in hematologic malignancies	Boyiadzis, Michael; Whiteside, Theresa L.	BLOOD REVIEWS	2015	10.1016/j.blre.2015.01.004	10	3.33	0	0	0	0	0	0	0	0	0	10
Molecular profiling of prostate cancer derived exosomes may reveal a predictive signature for response to docetaxel	Kharaziha, Pedram; Chioureas, Dimitris; Rutishauser, Dorothea; Baltatzis, George; Lennartsson, Lena; Fonseca, Pedro; Azimi, Alireza; Hultenby, Kjell; Zubarev, Roman; Ullen, Anders; Yachnin, Jeffrey; Nilsson, Sten; Panaretakis, Theocharis	ONCOTARGET	2015		10	3.33	0	0	0	0	0	0	0	0	0	10
Acquisition of new tumor cell properties by MSC-derived exosomes	Yang, Yuanyuan; Bucan, Vesna; Baehre, Heike; Von der Ohe, Juliane; Otte, Anna; Hass, Ralf	INTERNATIONAL JOURNAL OF ONCOLOGY	2015	10.3892/ijo.2015.3001	10	3.33	0	0	0	0	0	0	0	0	3	7
Free Extracellular miRNA Functionally Targets Cells by Transfecting Exosomes from Their Companion Cells	Bryniarski, Krzysztof; Ptak, Wlodzimierz; Martin, Emilia; Nazimek, Katarzyna; Szczepanik, Marian; Sanak, Marek; Askenase, Philip W.	PLOS ONE	2015	10.1371/journal.pone.0122991	10	3.33	0	0	0	0	0	0	0	0	5	5
Human aqueous humor exosomes	Dismuke, W. Michael; Challa, Pratap; Navarro, Iris; Stamer, W. Daniel; Liu, Yutao	EXPERIMENTAL EYE RESEARCH	2015	10.1016/j.exer.2015.01.019	10	3.33	0	0	0	0	0	0	0	0	4	6
The tetraspanins CD151 and Tspan8 are essential exosome components for the crosstalk between cancer initiating cells and their surrounding	Yue, Shijing; Mu, Wei; Erb, Ulrike; Zoeller, Margot	ONCOTARGET	2015		10	3.33	0	0	0	0	0	0	0	0	2	8
N-linked (N-) Glycoproteomics of Urimary Exosomes	Saraswat, Mayank; Joenvaara, Sakari; Musante, Luca; Peltoniemi, Hannu; Holthofer, Harry; Renkonen, Risto	MOLECULAR & CELLULAR PROTEOMICS	2015	10.1074/mcp.M114.040345	10	3.33	0	0	0	0	0	0	0	0	1	9
Neuronal exosomes facilitate synaptic pruning by up-regulating complement factors in microglia	Bahrini, Insaf; Song, Ji-hoon; Diez, Diego; Hanayama, Rikinari	SCIENTIFIC REPORTS	2015	10.1038/srep07989	10	3.33	0	0	0	0	0	0	0	0	2	8
Single exosome study reveals subpopulations distributed among cell lines with variability related to membrane content	Smith, Zachary J.; Lee, Changwon; Rojalin, Tatu; Carney, Randy P.; Hazari, Sidhartha; Knudson, Alisha; Lam, Kit; Saari, Heikki; Ibanez, Elisa Lazaro; Viitala, Tapani; Laaksonen, Timo; Yliperttula, Marjo; Wachsmann-Hogiu, Sebastian	JOURNAL OF EXTRACELLULAR VESICLES	2015	10.3402/jev.v4.28533	10	3.33	0	0	0	0	0	0	0	0	0	10
The exosomes in tumor immunity	Liu, Yanfang; Gu, Yan; Cao, Xuetao	ONCOIMMUNOLOGY	2015	10.1080/2162402X.2015.1027472	10	3.33	0	0	0	0	0	0	0	0	2	8
Complex N-Linked Glycans Serve as a Determinant for Exosome/Microvesicle Cargo Recruitment	Liang, Yaxuan; Eng, William S.; Colquhoun, David R.; Dinglasan, Rhoel R.; Graham, David R.; Mahal, Lara K.	JOURNAL OF BIOLOGICAL CHEMISTRY	2014	10.1074/jbc.M114.606269	10	2.5	0	0	0	0	0	0	0	0	5	5
beta-Elemene against human lung cancer via up-regulation of P53 protein expression to promote the release of exosome (Retracted article. See vol. 96, pg. 120, 2016)	Li, Jianying; Yu, Jun; Liu, An; Wang, Yili	LUNG CANCER	2014	10.1016/j.lungcan.2014.08.015	10	2.5	0	0	0	0	0	0	0	0	4	6
Inflammatory cytokines, interleukin-1 beta and tumor necrosis factor-alpha, upregulated in glioblastoma multiforme, raise the levels of CRYAB in exosomes secreted by U373 glioma cells	Kore, Rajshekhar A.; Abraham, Edathara C.	BIOCHEMICAL AND BIOPHYSICAL RESEARCH COMMUNICATIONS	2014	10.1016/j.bbrc.2014.09.068	10	2.5	0	0	0	0	0	0	0	0	2	8
Acute Stressor Exposure Modifies Plasma Exosome-Associated Heat Shock Protein 72 (Hsp72) and microRNA ( miR-142-5p and miR-203)	Beninson, Lida A.; Brown, Peter N.; Loughridge, Alice B.; Saludes, Jonel P.; Maslanik, Thomas; Hills, Abigail K.; Woodworth, Tyler; Craig, Wendy; Yin, Hang; Fleshner, Monika	PLOS ONE	2014	10.1371/journal.pone.0108748	10	2.5	0	0	0	0	0	0	0	1	4	5
A quantitative 14-3-3 interaction screen connects the nuclear exosome targeting complex to the DNA damage response	Blasius, Melanie; Wagner, Sebastian A.; Choudhary, Chunaram; Bartek, Jiri; Jackson, Stephen P.	GENES & DEVELOPMENT	2014	10.1101/gad.246272.114	10	2.5	0	0	0	0	0	0	0	0	7	3
Exosome-derived miRNAs and ovarian carcinoma progression	Vaksman, Olga; Trope, Claes; Davidson, Ben; Reich, Reuven	CARCINOGENESIS	2014	10.1093/carcin/bgu130	10	2.5	0	0	0	0	0	0	0	0	2	8
The carrying pigeons of the cell: exosomes and their role in infectious diseases caused by human pathogens	Fleming, Adam; Sampey, Gavin; Chung, Myung-Chul; Bailey, Charles; van Hoek, Monique L.; Kashanchi, Fatah; Hakami, Ramin M.	PATHOGENS AND DISEASE	2014	10.1111/2049-632X.12135	10	2.5	0	0	0	0	0	0	0	1	5	4
FUNCTIONS AND APPLICATIONS OF EXOSOMES	Qin, Jun; Xu, Qing	ACTA POLONIAE PHARMACEUTICA	2014		10	2.5	0	0	0	0	0	0	0	0	3	7
A novel salting-out procedure for the isolation of tumor-derived exosomes	Brownlee, Zachary; Lynn, Kristi D.; Thorpe, Philip E.; Schroit, Alan J.	JOURNAL OF IMMUNOLOGICAL METHODS	2014	10.1016/j.jim.2014.04.003	10	2.5	0	0	0	0	0	0	0	0	4	6
Exosome/staphylococcal enterotoxin B, an anti tumor compound against pancreatic cancer	Hosseini, Hamideh Mahmoodzadeh; Fooladi, Abbas Ali Imani; Soleimanirad, Jafar; Nourani, Mohammad Reza; Mahdavi, Mehdi	JOURNAL OF BUON	2014		10	2.5	0	0	0	0	0	0	0	0	3	7
The RNA Polymerase II C-terminal Domain-interacting Domain of Yeast Nrd1 Contributes to the Choice of Termination Pathway and Couples to RNA Processing by the Nuclear Exosome	Heo, Dong-hyuk; Yoo, Inhea; Kong, Jiwon; Lidschreiber, Michael; Mayer, Andreas; Choi, Byung-Yi; Hahn, Yoonsoo; Cramer, Patrick; Buratowski, Stephen; Kim, Minkyu	JOURNAL OF BIOLOGICAL CHEMISTRY	2013	10.1074/jbc.M113.508267	10	2	0	0	0	0	0	0	0	1	4	5
Modulating the RNA Processing and Decay by the Exosome: Altering Rrp44/Dis3 Activity and End-Product	Reis, Filipa P.; Barbas, Ana; Klauer-King, A. A.; Tsanova, Borislava; Schaeffer, Daneen; Lopez-Vinas, Eduardo; Gomez-Puertas, Paulino; van Hoof, Ambro; Arraiano, Cecilia M.	PLOS ONE	2013	10.1371/journal.pone.0076504	10	2	0	0	0	0	0	0	0	3	3	4
Insulinoma-released exosomes activate autoreactive marginal zone-like B cells that expand endogenously in prediabetic NOD mice	Bashratyan, Roman; Sheng, Huiming; Regn, Danielle; Rahman, M. Jubayer; Dai, Yang D.	EUROPEAN JOURNAL OF IMMUNOLOGY	2013	10.1002/eji.201343376	10	2	0	0	0	0	0	0	0	3	3	4
Selective miRNA Expression Profile in Chronic Myeloid Leukemia K562 Cell-derived Exosomes	Feng, Dan-Qin; Huang, Bo; Li, Jing; Liu, Jing; Chen, Xi-Min; Xu, Yan-Mei; Chen, Xin; Zhang, Hai-Bin; Hu, Long-Hua; Wang, Xiao-Zhong	ASIAN PACIFIC JOURNAL OF CANCER PREVENTION	2013	10.7314/APJCP.2013.14.12.7501	10	2	0	0	0	0	0	0	0	2	2	6
Exosomes from Murine-derived GL26 Cells Promote Glioblastoma Tumor Growth by Reducing Number and Function of CD8+T Cells	Liu, Zhi-Ming; Wang, Yu-Bin; Yuan, Xian-Hou	ASIAN PACIFIC JOURNAL OF CANCER PREVENTION	2013	10.7314/APJCP.2013.14.1.309	10	2	0	0	0	0	0	0	0	4	3	3
Exosome release of ADAM15 and the functional implications of human macrophage-derived ADAM15 exosomes	Lee, Hee Doo; Koo, Bon-Hun; Kim, Yeon Hyang; Jeon, Ok-Hee; Kim, Doo-Sik	FASEB JOURNAL	2012	10.1096/fj.11-201681	10	1.67	0	0	0	0	0	0	3	2	3	2
Heterogeneous complexes of the RNA exosome in Sulfolobus solfataricus	Witharana, Chamindri; Roppelt, Verena; Lochnit, Gunther; Klug, Gabriele; Evguenieva-Hackenberg, Elena	BIOCHIMIE	2012	10.1016/j.biochi.2012.03.026	10	1.67	0	0	0	0	0	0	8	2	0	0
Introduction of the CIITA gene into tumor cells produces exosomes with enhanced anti-tumor effects	Lee, Yeong Shin; Kim, Soo Hyun; Cho, Jung Ah; Kim, Chul Woo	EXPERIMENTAL AND MOLECULAR MEDICINE	2011	10.3858/emm.2011.43.5.029	10	1.43	0	0	0	0	0	0	2	1	2	5
Antileukaemia Immunity: Effect of Exosomes Against NB4 Acute Promyelocytic Leukaemia Cells	Shen, C.; Hao, S. G.; Zhao, C. X.; Zhu, J.; Wang, C.	JOURNAL OF INTERNATIONAL MEDICAL RESEARCH	2011		10	1.43	0	0	0	0	0	0	1	2	3	4
GP120-specific exosome-targeted T cell-based vaccine capable of stimulating DC- and CD4(+) T-independent CTL responses	Nanjundappa, Roopa Hebbandi; Wang, Rong; Xie, Yufeng; Umeshappa, Channakeshava Sokke; Chibbar, Rajni; Wei, Yangdou; Liu, Qiang; Xiang, Jim	VACCINE	2011	10.1016/j.vaccine.2011.02.095	10	1.43	0	0	0	0	0	3	2	1	4	0
Drosophila melanogaster Dis3 N-terminal domains are required for ribonuclease activities, nuclear localization and exosome interactions	Mamolen, Megan; Smith, Alexandra; Andrulis, Erik D.	NUCLEIC ACIDS RESEARCH	2010	10.1093/nar/gkq295	10	1.25	0	0	0	0	3	1	3	1	2	0
Quantitative analysis of processive RNA degradation by the archaeal RNA exosome	Hartung, Sophia; Niederberger, Theresa; Hartung, Marianne; Tresch, Achim; Hopfner, Karl-Peter	NUCLEIC ACIDS RESEARCH	2010	10.1093/nar/gkq238	10	1.25	0	0	0	0	1	2	3	3	0	1
The archaeal exosome localizes to the membrane	Roppelt, Verena; Hobel, Cedric F. V.; Albers, Sonja V.; Lassek, Christian; Schwarz, Heinz; Klug, Gabriele; Evguenieva-Hackenberg, Elena	FEBS LETTERS	2010	10.1016/j.febslet.2010.05.013	10	1.25	0	0	0	1	3	1	3	1	0	1
The role of cb1 family of ubiquitin ligases in gastric cancer exosome-induced apoptosis of Jurkat T cells	Qu, Jing-Lei; Qu, Xiu-Juan; Zhao, Ming-Fang; Teng, Yue-E; Zhang, Ye; Hou, Ke-Zuo; Jiang, You-Hong; Yang, Xiang-Hong; Liu, Yun-Peng	ACTA ONCOLOGICA	2009	10.3109/02841860903032817	10	1.11	0	0	0	1	1	2	0	1	2	3
Microvesicles and exosomes: new players in metabolic and cardiovascular disease	Lawson, Charlotte; Vicencio, Jose M.; Yellon, Derek M.; Davidson, Sean M.	JOURNAL OF ENDOCRINOLOGY	2016	10.1530/JOE-15-0201	9	4.5	0	0	0	0	0	0	0	0	0	9
Bovine milk-derived exosomes for drug delivery	Munagala, Radha; Aqil, Farrukh; Jeyabalan, Jeyaprakash; Gupta, Ramesh C.	CANCER LETTERS	2016	10.1016/j.canlet.2015.10.020	9	4.5	0	0	0	0	0	0	0	0	0	9
Tumor-derived exosomes in cancer progression and treatment failure	Yu, Shaorong; Cao, Haixia; Shen, Bo; Feng, Jifeng	ONCOTARGET	2015		9	3	0	0	0	0	0	0	0	0	0	9
Pancreatic cancer-derived exosomes transfer miRNAs to dendritic cells and inhibit RFXAP expression via miR-212-3p	Ding, Guoping; Zhou, Liangjing; Qian, Yingming; Fu, Mingnian; Chen, Jian; Chen, Jionghuang; Xiang, Jianyang; Wu, Zhengrong; Jiang, Guixing; Cao, Liping	ONCOTARGET	2015		9	3	0	0	0	0	0	0	0	0	1	8
miRNA profiling in vitreous humor, vitreal exosomes and serum from uveal melanoma patients: Pathological and diagnostic implications	Ragusa, Marco; Barbagallo, Cristina; Statello, Luisa; Caltabiano, Rosario; Russo, Andrea; Puzzo, Lidia; Avitabile, Teresio; Longo, Antonio; Toro, Mario D.; Barbagallo, Davide; Valadi, Hadi; Di Pietro, Cinzia; Purrello, Michele; Reibaldi, Michele	CANCER BIOLOGY & THERAPY	2015	10.1080/15384047.2015.1046021	9	3	0	0	0	0	0	0	0	0	1	8
Exosome Biogenesis, Regulation, and Function in Viral Infection	Alenquer, Marta; Amorim, Maria Joao	VIRUSES-BASEL	2015	10.3390/v7092862	9	3	0	0	0	0	0	0	0	0	1	8
Intercellular chaperone transmission via exosomes contributes to maintenance of protein homeostasis at the organismal level	Takeuchi, Toshihide; Suzuki, Mari; Fujikake, Nobuhiro; Popiel, H. Akiko; Kikuchi, Hisae; Futaki, Shiroh; Wada, Keiji; Nagai, Yoshitaka	PROCEEDINGS OF THE NATIONAL ACADEMY OF SCIENCES OF THE UNITED STATES OF AMERICA	2015	10.1073/pnas.1412651112	9	3	0	0	0	0	0	0	0	0	3	6
A New Workflow for Proteomic Analysis of Urinary Exosomes and Assessment in Cystinuria Patients	Bourderioux, Matthieu; Thao Nguyen-Khoa; Chhuon, Cerina; Jeanson, Ludovic; Tondelier, Danielle; Walczak, Marta; Ollero, Mario; Bekri, Soumeya; Knebelmann, Bertrand; Escudier, Estelle; Escudier, Bernard; Edelman, Aleksander; Guerrera, Ida Chiara	JOURNAL OF PROTEOME RESEARCH	2015	10.1021/pr501003g	9	3	0	0	0	0	0	0	0	0	3	6
MicroRNA in exosomes isolated directly from the liver circulation in patients with metastatic uveal melanoma	Eldh, Maria; Bagge, Roger Olofsson; Lasser, Cecilia; Svanvik, Joar; Sjostrand, Margareta; Mattsson, Jan; Lindner, Per; Choi, Dong-Sic; Gho, Yong Song; Lotvall, Jan	BMC CANCER	2014	10.1186/1471-2407-14-962	9	2.25	0	0	0	0	0	0	0	0	3	6
Exosome-associated hepatitis C virus in cell cultures and patient plasma	Liu, Ziqing; Zhang, Xiugen; Yu, Qigui; He, Johnny J.	BIOCHEMICAL AND BIOPHYSICAL RESEARCH COMMUNICATIONS	2014	10.1016/j.bbrc.2014.10.146	9	2.25	0	0	0	0	0	0	0	0	6	3
Benchtop isolation and characterization of functional exosomes by sequential filtration	Heinemann, Mitja L.; Ilmer, Matthias; Silva, Leslie P.; Hawke, David H.; Recio, Alejandro; Vorontsova, Maria A.; Alt, Eckhard; Vykoukal, Jody	JOURNAL OF CHROMATOGRAPHY A	2014	10.1016/j.chroma.2014.10.026	9	2.25	0	0	0	0	0	0	0	0	3	6
Isolation of urinary extracellular vesicles from Tamm-Horsfall protein-depleted urine and their application in the development of a lectin-exosome-binding assay	Kosanovic, Maja; Jankovic, Miroslava	BIOTECHNIQUES	2014	10.2144/000114208	9	2.25	0	0	0	0	0	0	0	0	2	7
Adiponectin is partially associated with exosomes in mouse serum	Phoonsawat, Worrawalan; Aoki-Yoshida, Ayako; Tsuruta, Takeshi; Sonoyama, Kei	BIOCHEMICAL AND BIOPHYSICAL RESEARCH COMMUNICATIONS	2014	10.1016/j.bbrc.2014.04.114	9	2.25	0	0	0	0	0	0	0	1	5	3
Staphylococcal entorotoxin B anchored exosome induces apoptosis in negative esterogen receptor breast cancer cells	Hosseini, Hamideh Mahmoodzadeh; Fooladi, Abbas Ali Imani; Soleimanirad, Jafar; Nourani, Mohammad Reza; Davaran, Soodabeh; Mahdavi, Mehdi	TUMOR BIOLOGY	2014	10.1007/s13277-013-1489-1	9	2.25	0	0	0	0	0	0	0	1	4	4
Dendritic Cells Pulsed with Leukemia Cell-Derived Exosomes More Efficiently Induce Antileukemic Immunities	Yao, Ye; Wang, Chun; Wei, Wei; Shen, Chang; Deng, Xiaohui; Chen, Linjun; Ma, Liyuan; Hao, Siguo	PLOS ONE	2014	10.1371/journal.pone.0091463	9	2.25	0	0	0	0	0	0	0	1	4	4
Exosome-Derived miRNAs and Cellular miRNAs Activate Innate Immunity	Mobergslien, Anne; Sioud, Mouldy	JOURNAL OF INNATE IMMUNITY	2014	10.1159/000351460	9	2.25	0	0	0	0	0	0	0	3	5	1
Exosomes derived from Rab27a-overexpressing tumor cells elicit efficient induction of antitumor immunity	Li, Wenhai; Mu, Deguang; Tian, Feng; Hu, Yunsheng; Jiang, Tao; Han, Yong; Chen, Jiakuan; Han, Guoliang; Li, Xiaofei	MOLECULAR MEDICINE REPORTS	2013	10.3892/mmr.2013.1738	9	1.8	0	0	0	0	0	0	0	2	2	5
Arabidopsis AtRRP44A Is the Functional Homolog of Rrp44/Dis3, an Exosome Component, Is Essential for Viability and Is Required for RNA Processing and Degradation	Kumakura, Naoyoshi; Otsuki, Hiroka; Tsuzuki, Masayuki; Takeda, Atsushi; Watanabe, Yuichiro	PLOS ONE	2013	10.1371/journal.pone.0079219	9	1.8	0	0	0	0	0	0	0	3	4	2
Genetic interactions suggest multiple distinct roles of the arch and core helicase domains of Mtr4 in Rrp6 and exosome function	Klauer, A. Alejandra; van Hoof, Ambro	NUCLEIC ACIDS RESEARCH	2013	10.1093/nar/gks1013	9	1.8	0	0	0	0	0	0	3	4	2	0
Murine bone marrow stromal cells pulsed with homologous tumor-derived exosomes inhibit proliferation of liver cancer cells	Ma, Bo; Jiang, Hanfang; Jia, Jun; Di, Lijun; Song, Guohong; Yu, Jing; Zhu, Yulin; Lu, Zhihao; Wang, Xiaoli; Zhou, Xinna; Ren, Jun	CLINICAL & TRANSLATIONAL ONCOLOGY	2012	10.1007/s12094-012-0860-9	9	1.5	0	0	0	0	0	0	2	2	2	3
Cutting Edge: HLA-DO Impairs the Incorporation of HLA-DM into Exosomes	Xiu, Fangming; Cote, Marie-Helene; Bourgeois-Daigneault, Marie-Claude; Brunet, Alexandre; Gauvreau, Marie-Elaine; Shaw, Andrew; Thibodeau, Jacques	JOURNAL OF IMMUNOLOGY	2011	10.4049/jimmunol.1100199	9	1.29	0	0	0	0	0	1	4	2	1	1
Cellular prion protein released on exosomes from macrophages binds to Hsp70	Wang, Guihua; Zhou, Xiangmei; Bai, Yu; Zhang, Zhongqiu; Zhao, Deming	ACTA BIOCHIMICA ET BIOPHYSICA SINICA	2010	10.1093/abbs/gmq028	9	1.12	0	0	0	0	5	1	0	0	1	2
cAMP-dependent protein kinase a (PKA) signaling induces TNFR1 exosome-like vesicle release via anchoring of PKA regulatory subunit RII beta to BIG2	Islam, Aminul; Jones, Heather; Hiroi, Toyoko; Lam, Jonathan; Zhang, Jing; Moss, Joel; Vaughan, Martha; Levine, Stewart J.	JOURNAL OF BIOLOGICAL CHEMISTRY	2008	10.1074/jbc.M804966200	9	0.9	0	0	1	0	2	1	0	2	1	2
Tumor microenvironment derived exosomes pleiotropically modulate cancer cell metabolism	Zhao, Hongyun; Yang, Lifeng; Baddour, Joelle; Achreja, Abhinav; Bernard, Vincent; Moss, Tyler; Marini, Juan C.; Tudawe, Thavisha; Seviour, Elena G.; San Lucas, F. Anthony; Alvarez, Hector; Gupta, Sonal; Maiti, Sourindra N.; Cooper, Laurence; Peehl, Donna; Ram, Prahlad T.; Maitra, Anirban; Nagrath, Deepak	ELIFE	2016	10.7554/eLife.10250	8	4	0	0	0	0	0	0	0	0	0	8
Exosome-mediated inflammasome signaling after central nervous system injury	Vaccari, Juan Pablo de Rivero; Brand, Frank, III; Adamczak, Stephanie; Lee, Stephanie W.; Perez-Barcena, Jon; Wang, Michael Y.; Bullock, M. Ross; Dietrich, W. Dalton; Keane, Robert W.	JOURNAL OF NEUROCHEMISTRY	2016	10.1111/jnc.13036	8	4	0	0	0	0	0	0	0	0	0	6
The bone marrow microenvironment enhances multiple myeloma progression by exosome-mediated activation of myeloid-derived suppressor cells	Wang, Jinheng; De Veirman, Kim; De Beule, Nathan; Maes, Ken; De Bruyne, Elke; Van Valckenborgh, Els; Vanderkerken, Karin; Menu, Eline	ONCOTARGET	2015		8	2.67	0	0	0	0	0	0	0	0	0	8
Altered microRNA profiles in cerebrospinal fluid exosome in Parkinson disease and Alzheimer disease	Gui, YaXing; Liu, Hai; Zhang, LiShan; Lv, Wen; Hu, XingYue	ONCOTARGET	2015		8	2.67	0	0	0	0	0	0	0	0	0	8
Suppression of fibrogenic signaling in hepatic stellate cells by Twist1-dependent microRNA-214 expression: Role of exosomes in horizontal transfer of Twist1	Chen, Li; Chen, Ruju; Kemper, Sherri; Charrier, Alyssa; Brigstock, David R.	AMERICAN JOURNAL OF PHYSIOLOGY-GASTROINTESTINAL AND LIVER PHYSIOLOGY	2015	10.1152/ajpgi.00140.2015	8	2.67	0	0	0	0	0	0	0	0	0	8
Characterization of RNA from Exosomes and Other Extracellular Vesicles Isolated by a Novel Spin Column-Based Method	Enderle, Daniel; Spiel, Alexandra; Coticchia, Christine M.; Berghoff, Emily; Mueller, Romy; Schlumpberger, Martin; Sprenger-Haussels, Markus; Shaffer, Jonathan M.; Lader, Eric; Skog, Johan; Noerholm, Mikkel	PLOS ONE	2015	10.1371/journal.pone.0136133	8	2.67	0	0	0	0	0	0	0	0	0	8
Exosomes derived from human mesenchymal stem cells confer drug resistance in gastric cancer	Ji, Runbi; Zhang, Bin; Zhang, Xu; Xue, Jianguo; Yuan, Xiao; Yan, Yongmin; Wang, Mei; Zhu, Wei; Qian, Hui; Xu, Wenrong	CELL CYCLE	2015	10.1080/15384101.2015.1005530	8	2.67	0	0	0	0	0	0	0	0	0	8
Urothelial cells undergo epithelial-to-mesenchymal transition after exposure to muscle invasive bladder cancer exosomes	Franzen, C. A.; Blackwell, R. H.; Todorovic, V.; Greco, K. A.; Foreman, K. E.; Flanigan, R. C.; Kuo, P. C.; Gupta, G. N.	ONCOGENESIS	2015	10.1038/oncsis.2015.21	8	2.67	0	0	0	0	0	0	0	0	0	8
Exosomes: Implications in HIV-1 Pathogenesis	Madison, Marisa N.; Okeoma, Chioma M.	VIRUSES-BASEL	2015	10.3390/v7072810	8	2.67	0	0	0	0	0	0	0	0	0	8
Molecular screening of cancer-derived exosomes by surface plasmon resonance spectroscopy	Grasso, Luigino; Wyss, Romain; Weidenauer, Lorenz; Thampi, Ashwin; Demurtas, Davide; Prudent, Michel; Lion, Niels; Vogel, Horst	ANALYTICAL AND BIOANALYTICAL CHEMISTRY	2015	10.1007/s00216-015-8711-5	8	2.67	0	0	0	0	0	0	0	0	0	7
Exosomes Released from Breast Cancer Carcinomas Stimulate Cell Movement	Harris, Dinari A.; Patel, Sajni H.; Gucek, Marjan; Hendrix, An; Westbroek, Wendy; Taraska, Justin W.	PLOS ONE	2015	10.1371/journal.pone.0117495	8	2.67	0	0	0	0	0	0	0	0	2	5
The Exosome and Trans-Acting Small Interfering RNAs Regulate Cuticular Wax Biosynthesis during Arabidopsis Inflorescence Stem Development	Lam, Patricia; Zhao, Lifang; Eveleigh, Nathan; Yu, Yu; Chen, Xuemei; Kunst, Ljerka	PLANT PHYSIOLOGY	2015	10.1104/pp.114.252825	8	2.67	0	0	0	0	0	0	0	0	1	7
High-grade ovarian cancer secreting effective exosomes in tumor angiogenesis	Yi, Huan; Ye, Jun; Yang, Xiao-Mei; Zhang, Li-Wen; Zhang, Zhi-Gang; Chen, Ya-Ping	INTERNATIONAL JOURNAL OF CLINICAL AND EXPERIMENTAL PATHOLOGY	2015		8	2.67	0	0	0	0	0	0	0	0	1	7
Exosomes Secreted from CXCR4 Overexpressing Mesenchymal Stem Cells Promote Cardioprotection via Akt Signaling Pathway following Myocardial Infarction	Kang, Kai; Ma, Ruilian; Cai, Wenfeng; Huang, Wei; Paul, Christian; Liang, Jialiang; Wang, Yuhua; Zhao, Tiejun; Kim, Ha Won; Xu, Meifeng; Millard, Ronald W.; Wen, Zhili; Wang, Yigang	STEM CELLS INTERNATIONAL	2015	10.1155/2015/659890	8	2.67	0	0	0	0	0	0	0	0	0	8
IFITM3-containing exosome as a novel mediator for anti-viral response in dengue virus infection	Zhu, Xun; He, Zhenjian; Yuan, Jie; Wen, Weitao; Huang, Xuan; Hu, Yiwen; Lin, Cuiji; Pan, Jing; Li, Ran; Deng, Haijing; Liao, Shaowei; Zhou, Rui; Wu, Jueheng; Li, Jun; Li, Mengfeng	CELLULAR MICROBIOLOGY	2015	10.1111/cmi.12339	8	2.67	0	0	0	0	0	0	0	0	3	5
Ubiquitinated Proteins in Exosomes Secreted by Myeloid-Derived Suppressor Cells	Burke, Meghan C.; Oei, Maria S.; Edwards, Nathan J.; Ostrand-Rosenberg, Suzanne; Fenselau, Catherine	JOURNAL OF PROTEOME RESEARCH	2014	10.1021/pr500854x	8	2	0	0	0	0	0	0	0	0	3	5
Adipocyte exosomes induce transforming growth factor beta pathway dysregulation in hepatocytes: a novel paradigm for obesity-related liver disease	Koeck, Emily S.; Iordanskaia, Tatiana; Sevilla, Samantha; Ferrante, Sarah C.; Hubal, Monica J.; Freishtat, Robert J.; Nadler, Evan P.	JOURNAL OF SURGICAL RESEARCH	2014	10.1016/j.jss.2014.06.050	8	2	0	0	0	0	0	0	0	0	3	5
Exosomes: a potential key target in cardio-renal syndrome	Gonzalez-Calero, Laura; Martin-Lorenzo, Marta; Alvarez-Llamas, Gloria	FRONTIERS IN IMMUNOLOGY	2014	10.3389/fimmu.2014.00465	8	2	0	0	0	0	0	0	0	1	3	4
Exosome and microvesicle mediated phene transfer in mammalian cells	Christianson, Helena C.; Svensson, Katrin J.; Belting, Mattias	SEMINARS IN CANCER BIOLOGY	2014	10.1016/j.semcancer.2014.04.007	8	2	0	0	0	0	0	0	0	1	1	6
Comparison of ultracentrifugation and density gradient separation methods for isolating Tca8113 human tongue cancer cell line-derived exosomes	Zhang, Zhuoyuan; Wang, Chenxing; Li, Tang; Liu, Zhe; Li, Longjiang	ONCOLOGY LETTERS	2014	10.3892/ol.2014.2373	8	2	0	0	0	0	0	0	0	0	1	7
Exosomes participate in the alteration of muscle homeostasis during lipid-induced insulin resistance in mice	Aswad, Hala; Forterre, Alexis; Wiklander, Oscar P. B.; Vial, Guillaume; Danty-Berger, Emmanuelle; Jalabert, Audrey; Lamaziere, Antonin; Meugnier, Emmanuelle; Pesenti, Sandra; Ott, Catherine; Chikh, Karim; El-Andaloussi, Samir; Vidal, Hubert; Lefai, Etienne; Rieusset, Jennifer; Rome, Sophie	DIABETOLOGIA	2014	10.1007/s00125-014-3337-2	8	2	0	0	0	0	0	0	0	0	3	5
Exosome substrate targeting: the long and short of it	Mitchell, Phil	BIOCHEMICAL SOCIETY TRANSACTIONS	2014	10.1042/BST20140088	8	2	0	0	0	0	0	0	0	0	2	6
Role of exosomes released by dendritic cells and/or by tumor targets: regulation of NK cell plasticity	Reiners, Katrin S.; Dassler, Juliane; Coch, Christoph; von Strandmann, Elke Pogge	FRONTIERS IN IMMUNOLOGY	2014	10.3389/fimmu.2014.00091	8	2	0	0	0	0	0	0	0	2	3	3
Nanofilaments on glioblastoma exosomes revealed by peak force microscopy	Sharma, Shivani; Das, Kingshuk; Woo, JungReem; Gimzewski, James K.	JOURNAL OF THE ROYAL SOCIETY INTERFACE	2014	10.1098/rsif.2013.1150	8	2	0	0	0	0	0	0	0	3	4	1
EXOSC3 mutations in pontocerebellar hypoplasia type 1: novel mutations and genotype-phenotype correlations	Eggens, Veerle R. C.; Barth, Peter G.; Niermeijer, Jikke-Mien F.; Berg, Jonathan N.; Darin, Niklas; Dixit, Abhijit; Fluss, Joel; Foulds, Nicola; Fowler, Darren; Hortobagyi, Tibor; Jacques, Thomas; King, Mary D.; Makrythanasis, Periklis; Mate, Adrienn; Nicoll, James A. R.; O'Rourke, Declan; Price, Sue; Williams, Andrew N.; Wilson, Louise; Suri, Mohnish; Sztriha, Laszlo; Dijns-de Wissel, Marit B.; …	ORPHANET JOURNAL OF RARE DISEASES	2014	10.1186/1750-1172-9-23	8	2	0	0	0	0	0	0	0	3	3	2
Exome sequencing in a family with intellectual disability, early onset spasticity, and cerebellar atrophy detects a novel mutation in EXOSC3	Zanni, Ginevra; Scotton, Chiara; Passarelli, Chiara; Fang, Mingyan; Barresi, Sabina; Dallapiccola, Bruno; Wu, Bin; Gualandi, Francesca; Ferlini, Alessandra; Bertini, E.; Wei, Wang	NEUROGENETICS	2013	10.1007/s10048-013-0371-z	8	1.6	0	0	0	0	0	0	0	4	3	1
Exosome release from infected dendritic cells: A clue for a fast spread of prions in the periphery?	Kloehn, Peter-Christian; Castro-Seoane, Rocio; Collinge, John	JOURNAL OF INFECTION	2013	10.1016/j.jinf.2013.07.024	8	1.6	0	0	0	0	0	0	1	2	3	2
Fetuin-A triggers the secretion of a novel set of exosomes in detached tumor cells that mediate their adhesion and spreading	Watson, Kurt; Koumangoye, Rainelli; Thompson, Pamela; Sakwe, Amos M.; Patel, Tina; Pratap, Siddharth; Ochieng, Josiah	FEBS LETTERS	2012	10.1016/j.febslet.2012.07.071	8	1.33	0	0	0	0	0	0	1	2	1	3
Modulation of exosome-mediated mRNA turnover by interaction of GTP-binding protein 1 (GTPBP1) with its target mRNAs	Woo, Kyung-Chul; Kim, Tae-Don; Lee, Kyung-Ha; Kim, Do-Yeon; Kim, Sangjune; Lee, Hwa-Rim; Kang, Hyo-Jin; Chung, Sang J.; Senju, Satoru; Nishimura, Yasuharu; Kim, Kyong-Tai	FASEB JOURNAL	2011	10.1096/fj.10-178715	8	1.14	0	0	0	0	0	3	0	1	2	2
HIV-1 is budded from CD4+T lymphocytes independently of exosomes	Park, In-Woo; He, Johnny J.	VIROLOGY JOURNAL	2010	10.1186/1743-422X-7-234	8	1	0	0	0	0	1	1	1	3	2	0
FUNCTIONS OF THE CYTOPLASMIC EXOSOME	Schaeffer, Daneen; Clark, Amanda; Klauer, A. Alejandra; Tsanova, Borislava; van Hoof, Ambro	RNA EXOSOME	2010		8	1	0	0	0	0	0	1	1	0	0	6
No Significant CTL Cross-Priming by Dendritic Cell-Derived Exosomes during Murine Lymphocytic Choriomeningitis Virus Infection	Coppieters, Ken; Barral, Ana Maria; Juedes, Amy; Wolfe, Tom; Rodrigo, Evelyn; Thery, Clotilde; Amigorena, Sebastian; von Herrath, Matthias G.	JOURNAL OF IMMUNOLOGY	2009	10.4049/jimmunol.0802578	8	0.89	0	0	1	1	0	0	1	3	1	1
Menstrual cycle-related sialidase activity of the female cervical mucus is associated with exosome-like vesicles	Flori, Federica; Secciani, Federica; Capone, Antonietta; Paccagnini, Eugenio; Caruso, Sabrina; Ricci, Maria Grazia; Focarelli, Riccardo	FERTILITY AND STERILITY	2007	10.1016/j.fertnstert.2007.01.209	8	0.73	0	0	0	2	1	0	0	2	2	1
Donor dendritic cell-derived exosomes promote allograft-targeting immune response	Liu, Quan; Rojas-Canales, Darling M.; Divito, Sherrie J.; Shufesky, William J.; Stolz, Donna Beer; Erdos, Geza; Sullivan, Mara L. G.; Gibson, Gregory A.; Watkins, Simon C.; Larregina, Adriana T.; Morelli, Adrian E.	JOURNAL OF CLINICAL INVESTIGATION	2016	10.1172/JCI84577	7	3.5	0	0	0	0	0	0	0	0	0	7
A Novel Urine Exosome Gene Expression Assay to Predict High-grade Prostate Cancer at Initial Biopsy	McKiernan, James; Donovan, Michael J.; O'Neill, Vince; Bentink, Stefan; Noerholm, Mikkel; Belzer, Susan; Skog, Johan; Kattan, Michael W.; Partin, Alan; Andriole, Gerald; Brown, Gordon; Wei, John T.; Thompson, Ian M., Jr.; Carroll, Peter	JAMA ONCOLOGY	2016	10.1001/jamaoncol.2016.0097	7	3.5	0	0	0	0	0	0	0	0	0	7
Development of exosome-encapsulated paclitaxel to overcome MDR in cancer cells	Kim, Myung Soo; Haney, Matthew J.; Zhao, Yuling; Mahajan, Vivek; Deygen, Irina; Klyachko, Natalia L.; Inskoe, Eli; Piroyan, Aleksandr; Sokolsky, Marina; Okolie, Onyi; Hingtgen, Shawn D.; Kabanov, Alexander V.; Batrakova, Elena V.	NANOMEDICINE-NANOTECHNOLOGY BIOLOGY AND MEDICINE	2016	10.1016/j.nano.2015.10.012	7	3.5	0	0	0	0	0	0	0	0	0	7
Cardiomyocyte exosomes regulate glycolytic flux in endothelium by direct transfer of GLUT transporters and glycolytic enzymes	Garcia, Nahuel A.; Moncayo-Arlandi, Javier; Sepulveda, Pilar; Diez-Juan, Antonio	CARDIOVASCULAR RESEARCH	2016	10.1093/cvr/cvv260	7	3.5	0	0	0	0	0	0	0	0	0	7
Integrated Magneto-Electrochemical Sensor for Exosome Analysis	Jeong, Sangmoo; Park, Jongmin; Pathania, Divya; Castro, Cesar M.; Weissleder, Ralph; Lee, Hakho	ACS NANO	2016	10.1021/acsnano.5b07584	7	3.5	0	0	0	0	0	0	0	0	0	5
Exosomes and nanotubes: Control of immune cell communication	McCoy-Simandle, Kessler; Hanna, Samer J.; Cox, Dianne	INTERNATIONAL JOURNAL OF BIOCHEMISTRY & CELL BIOLOGY	2016	10.1016/j.biocel.2015.12.006	7	3.5	0	0	0	0	0	0	0	0	0	7
Exosomes from bulk and stem cells from human prostate cancer have a differential microRNA content that contributes cooperatively over local and pre-metastatic niche	Sanchez, Catherine A.; Andahur, Eliana I.; Valenzuela, Rodrigo; Castellon, Enrique A.; Fulla, Juan A.; Ramos, Christian G.; Trivino, Juan C.	ONCOTARGET	2016		7	3.5	0	0	0	0	0	0	0	0	0	7
Fibronectin on the Surface of Myeloma Cell-derived Exosomes Mediates Exosome-Cell Interactions	Purushothaman, Anurag; Bandari, Shyam Kumar; Liu, Jian; Mobley, James A.; Brown, Elizabeth E.; Sanderson, Ralph D.	JOURNAL OF BIOLOGICAL CHEMISTRY	2016	10.1074/jbc.M115.686295	7	3.5	0	0	0	0	0	0	0	0	0	7
A microfluidic ExoSearch chip for multiplexed exosome detection towards blood-based ovarian cancer diagnosis	Zhao, Zheng; Yang, Yang; Zeng, Yong; He, Mei	LAB ON A CHIP	2016	10.1039/c5lc01117e	7	3.5	0	0	0	0	0	0	0	0	0	7
Coordinate regulation of residual bone marrow function by paracrine trafficking of AML exosomes	Huan, J.; Hornick, N. I.; Goloviznina, N. A.; Kamimae-Lanning, A. N.; David, L. L.; Wilmarth, P. A.; Mori, T.; Chevillet, J. R.; Narla, A.; Roberts, C. T., Jr.; Loriaux, M. M.; Chang, B. H.; Kurre, P.	LEUKEMIA	2015	10.1038/leu.2015.163	7	2.33	0	0	0	0	0	0	0	0	0	7
Analysis of the Secretome of Apoptotic Peripheral Blood Mononuclear Cells: Impact of Released Proteins and Exosomes for Tissue Regeneration	Beer, Lucian; Zimmermann, Matthias; Mitterbauer, Andreas; Ellinger, Adolf; Gruber, Florian; Narzt, Marie-Sophie; Zellner, Maria; Gyoengyoesi, Mariann; Madlener, Sibylle; Simader, Elisabeth; Gabriel, Christian; Mildner, Michael; Ankersmit, Hendrik Jan	SCIENTIFIC REPORTS	2015	10.1038/srep16662	7	2.33	0	0	0	0	0	0	0	0	0	7
Exosomes: emerging roles in communication between blood cells and vascular tissues during atherosclerosis	Huber, Heinrich J.; Holvoet, Paul	CURRENT OPINION IN LIPIDOLOGY	2015	10.1097/MOL.0000000000000214	7	2.33	0	0	0	0	0	0	0	0	0	7
Proteomics characterization of exosome cargo	Schey, Kevin L.; Luther, J. Matthew; Rose, Kristie L.	METHODS	2015	10.1016/j.ymeth.2015.03.018	7	2.33	0	0	0	0	0	0	0	0	1	6
Combination of exosomes and circulating microRNAs may serve as a promising tumor marker complementary to alpha-fetoprotein for early-stage hepatocellular carcinoma diagnosis in rats	Liu, Wei-hui; Ren, Li-na; Wang, Xing; Wang, Tao; Zhang, Ning; Gao, Yuan; Luo, Hao; Navarro-Alvarez, Nalu; Tang, Li-jun	JOURNAL OF CANCER RESEARCH AND CLINICAL ONCOLOGY	2015	10.1007/s00432-015-1943-0	7	2.33	0	0	0	0	0	0	0	0	1	6
Matrix vesicles: Are they anchored exosomes?	Shapiro, Irving M.; Landis, William J.; Risbud, Makarand V.	BONE	2015	10.1016/j.bone.2015.05.013	7	2.33	0	0	0	0	0	0	0	0	0	7
Glucose Starvation in Cardiomyocytes Enhances Exosome Secretion and Promotes Angiogenesis in Endothelial Cells	Garcia, Nahuel A.; Ontoria-Oviedo, Imelda; Gonzalez-King, Hernan; Diez-Juan, Antonio; Sepulveda, Pilar	PLOS ONE	2015	10.1371/journal.pone.0138849	7	2.33	0	0	0	0	0	0	0	0	0	7
Exposure to ALS-FTD-CSF generates TDP-43 aggregates in glioblastoma cells through exosomes and TNTs-like structure	Ding, Xuebing; Ma, Mingming; Teng, Junfang; Teng, Robert K. F.; Zhou, Shuang; Yin, Jingzheng; Fonkem, Ekokobe; Huang, Jason H.; Wu, Erxi; Wang, Xuejing	ONCOTARGET	2015	10.18632/oncotarget.4680	7	2.33	0	0	0	0	0	0	0	0	0	7
MicroRNAs in Salivary Exosome as Potential Biomarkers of Aging	Machida, Tatsuya; Tomofuji, Takaaki; Ekuni, Daisuke; Maruyama, Takayuki; Yoneda, Toshiki; Kawabata, Yuya; Mizuno, Hirofumi; Miyai, Hisataka; Kunitomo, Muneyoshi; Morita, Manabu	INTERNATIONAL JOURNAL OF MOLECULAR SCIENCES	2015	10.3390/ijms160921294	7	2.33	0	0	0	0	0	0	0	0	0	7
Release of Small RNA-containing Exosome-like Vesicles from the Human Filarial Parasite Brugia malayi	Zamanian, Mostafa; Fraser, Lisa M.; Agbedanu, Prince N.; Harischandra, Hiruni; Moorhead, Andrew R.; Day, Tim A.; Bartholomay, Lyric C.; Kimber, Michael J.	PLOS NEGLECTED TROPICAL DISEASES	2015	10.1371/journal.pntd.0004069	7	2.33	0	0	0	0	0	0	0	0	1	6
Label-Free Single Exosome Detection Using Frequency-Locked Microtoroid Optical Resonators	Su, Judith	ACS PHOTONICS	2015	10.1021/acsphotonics.5b00142	7	2.33	0	0	0	0	0	0	0	0	2	5
Human thymic epithelial primary cells produce exosomes carrying tissue-restricted antigens	Skogberg, Gabriel; Lundberg, Vanja; Berglund, Martin; Gudmundsdottir, Judith; Telemo, Esbjorn; Lindgren, Susanne; Ekwall, Olov	IMMUNOLOGY AND CELL BIOLOGY	2015	10.1038/icb.2015.33	7	2.33	0	0	0	0	0	0	0	0	3	4
Role of exosomes and microvesicles in hypoxia-associated tumour development and cardiovascular disease	Belting, M.; Christianson, H. C.	JOURNAL OF INTERNAL MEDICINE	2015	10.1111/joim.12393	7	2.33	0	0	0	0	0	0	0	0	2	4
Immature dendritic cell exosomes suppress experimental autoimmune myasthenia gravis	Bu, Ning; Wu, Hai-Qin; Zhang, Gui-Lian; Zhan, Shu-Qin; Zhang, Ru; Fan, Qing-Yu; Li, Yan-Ling; Zhai, Yue-Fan; Ren, Hong-Wei	JOURNAL OF NEUROIMMUNOLOGY	2015	10.1016/j.jneuroim.2015.04.009	7	2.33	0	0	0	0	0	0	0	0	0	7
Exosomes in human semen restrict HIV-1 transmission by vaginal cells and block intravaginal replication of LP-BM5 murine AIDS virus complex	Madison, Marisa N.; Jones, Philip H.; Okeoma, Chioma M.	VIROLOGY	2015	10.1016/j.virol.2015.03.040	7	2.33	0	0	0	0	0	0	0	0	3	4
Exosomes from dental pulp stem cells rescue human dopaminergic neurons from 6-hydroxy-dopamine-induced apoptosis	Jarmalaviciute, Akvili; Tunaitis, Virginijus; Pivoraite, Ugne; Venalis, Algirdas; Pivoriunas, Augustas	CYTOTHERAPY	2015	10.1016/j.jcyt.2014.07.013	7	2.33	0	0	0	0	0	0	0	0	0	7
Exosome secretion by eosinophils: A possible role in asthma pathogenesis	Mazzeo, Carla; Antonio Canas, Jose; Paz Zafra, Maria; Rojas Marco, Ainara; Fernandez-Nieto, Mar; Sanz, Veronica; Mittelbrunn, Maria; Izquierdo, Manuel; Baixaulli, Francesc; Sastre, Joaquin; del Pozo, Victoria	JOURNAL OF ALLERGY AND CLINICAL IMMUNOLOGY	2015	10.1016/j.jaci.2014.11.026	7	2.33	0	0	0	0	0	0	0	0	0	6
Association of Cytokines With Exosomes in the Plasma of HIV-1-Seropositive Individuals	Konadu, Kateena Addae; Chu, Jane; Huang, Ming Bo; Amancha, Praveen Kumar; Armstrong, Wendy; Powell, Michael D.; Villinger, Francois; Bond, Vincent C.	JOURNAL OF INFECTIOUS DISEASES	2015	10.1093/infdis/jiu676	7	2.33	0	0	0	0	0	0	0	0	2	5
Investigation of the roles of exosomes in colorectal cancer liver metastasis	Wang, Xia; Ding, Xiaoling; Nan, Lijuan; Wang, Yiting; Wang, Jing; Yan, Zhiqiang; Zhang, Wei; Sun, Jihong; Zhu, Wei; Ni, Bing; Dong, Suzhen; Yu, Lei	ONCOLOGY REPORTS	2015	10.3892/or.2015.3843	7	2.33	0	0	0	0	0	0	0	0	1	6
Size and shape characterization of hydrated and desiccated exosomes	Chernyshev, Vasiliy S.; Rachamadugu, Rakesh; Tseng, Yen Hsun; Belnap, David M.; Jia, Yunlu; Branch, Kyle J.; Butterfield, Anthony E.; Pease, Leonard F., III; Bernard, Philip S.; Skliar, Mikhail	ANALYTICAL AND BIOANALYTICAL CHEMISTRY	2015	10.1007/s00216-015-8535-3	7	2.33	0	0	0	0	0	0	0	0	1	5
Human Saliva-Derived Exosomes: Comparing Methods of Isolation	Zlotogorski-Hurvitz, Ayelet; Dayan, Dan; Chaushu, Gavriel; Korvala, Johanna; Salo, Tuula; Sormunen, Raija; Vered, Marilena	JOURNAL OF HISTOCHEMISTRY & CYTOCHEMISTRY	2015	10.1369/0022155414564219	7	2.33	0	0	0	0	0	0	0	0	2	5
The Ether Lipid Precursor Hexadecylglycerol Stimulates the Release and Changes the Composition of Exosomes Derived from PC-3 Cells	Phuyal, Santosh; Skotland, Tore; Hessvik, Nina Pettersen; Simolin, Helena; Overbye, Anders; Brech, Andreas; Parton, Robert G.; Ekroos, Kim; Sandvig, Kirsten; Llorente, Alicia	JOURNAL OF BIOLOGICAL CHEMISTRY	2015	10.1074/jbc.M114.593962	7	2.33	0	0	0	0	0	0	0	0	2	4
The Exosome Component Rrp6 Is Required for RNA Polymerase II Termination at Specific Targets of the Nrd1-Nab3 Pathway	Fox, Melanie J.; Gao, Hongyu; Smith-Kinnaman, Whitney R.; Liu, Yunlong; Mosley, Amber L.	PLOS GENETICS	2015	10.1371/journal.pgen.1004999	7	2.33	0	0	0	0	0	0	0	0	2	5
Dendritic cell-derived exosomes may be a tool for cancer immunotherapy by converting tumor cells into immunogenic targets	Romagnoli, Graziela Gorete; Zelante, Bruna Barbosa; Toniolo, Patricia Argenta; Migliori, Isabella Katz; Barbuto, Jose Alexandre M.	FRONTIERS IN IMMUNOLOGY	2015	10.3389/fimmu.2014.00692	7	2.33	0	0	0	0	0	0	0	0	3	4
Ischemic preconditioning potentiates the protective effect of mesenchymal stem cells on endotoxin-induced acute lung injury in mice through secretion of exosome	Li, Lingxia; Jin, Shuan; Zhang, Yingmin	INTERNATIONAL JOURNAL OF CLINICAL AND EXPERIMENTAL MEDICINE	2015		7	2.33	0	0	0	0	0	0	0	0	2	5
3D plasmonic nanobowl platform for the study of exosomes in solution	Lee, Changwon; Carney, Randy P.; Hazari, Sidhartha; Smith, Zachary J.; Knudson, Alisha; Robertson, Christopher S.; Lam, Kit S.; Wachsmann-Hogiu, Sebastian	NANOSCALE	2015	10.1039/c5nr01333j	7	2.33	0	0	0	0	0	0	0	0	1	6
Quantitative Proteomic Analysis of Exosome Protein Content Changes Induced by Hepatitis B Virus in Huh-7 Cells Using SILAC Labeling and LC-MS/MS	Zhao, Xue; Wu, Yanxin; Duan, Jinlin; Ma, Yanchun; Shen, Zhongliang; Wei, Lili; Cui, Xiaoxian; Zhang, Junqi; Xie, Youhua; Liu, Jing	JOURNAL OF PROTEOME RESEARCH	2014	10.1021/pr5008703	7	1.75	0	0	0	0	0	0	0	0	4	3
Modeling putative therapeutic implications of exosome exchange between tumor and immune cells	Lu, Mingyang; Huang, Bin; Hanash, Samir M.; Onuchic, Jose N.; Ben-Jacob, Eshel	PROCEEDINGS OF THE NATIONAL ACADEMY OF SCIENCES OF THE UNITED STATES OF AMERICA	2014	10.1073/pnas.1416745111	7	1.75	0	0	0	0	0	0	0	1	3	3
Exosome platform for diagnosis and monitoring of traumatic brain injury	Taylor, Douglas D.; Gercel-Taylor, Cicek	PHILOSOPHICAL TRANSACTIONS OF THE ROYAL SOCIETY B-BIOLOGICAL SCIENCES	2014	10.1098/rstb.2013.0503	7	1.75	0	0	0	0	0	0	0	1	3	3
Exosomes mediate intercellular transfer of pro-fibrogenic connective tissue growth factor (CCN2) between hepatic stellate cells, the principal fibrotic cells in the liver	Charrier, Alyssa; Chen, Ruju; Chen, Li; Kemper, Sherri; Hattori, Takako; Takigawa, Masaharu; Brigstock, David R.	SURGERY	2014	10.1016/j.surg.2014.04.014	7	1.75	0	0	0	0	0	0	0	0	1	6
EXOSC8 mutations alter mRNA metabolism and cause hypomyelination with spinal muscular atrophy and cerebellar hypoplasia	Boczonadi, Veronika; Mueller, Juliane S.; Pyle, Angela; Munkley, Jennifer; Dor, Talya; Quartararo, Jade; Ferrero, Ileana; Karcagi, Veronika; Giunta, Michele; Polvikoski, Tuomo; Birchall, Daniel; Princzinger, Agota; Cinnamon, Yuval; Luetzkendorf, Susanne; Piko, Henriett; Reza, Mojgan; Florez, Laura; Santibanez-Koref, Mauro; Griffin, Helen; Schuelke, Markus; Elpeleg, Orly; Kalaydjieva, Luba; Lochmu…	NATURE COMMUNICATIONS	2014	10.1038/ncomms5287	7	1.75	0	0	0	0	0	0	0	2	0	5
Proteomic analysis and immune properties of exosomes released by macrophages infected with Mycobacterium avium	Wang, Jian-jun; Chen, Cai; Xie, Ping-fang; Pan, Yi; Tan, Yun-hong; Tang, Li-jun	MICROBES AND INFECTION	2014	10.1016/j.micinf.2013.12.001	7	1.75	0	0	0	0	0	0	0	2	2	3
Exosomes: A New Weapon to Treat the Central Nervous System	Braccioli, Luca; van Velthoven, Cindy; Heijnen, Cobi J.	MOLECULAR NEUROBIOLOGY	2014	10.1007/s12035-013-8504-9	7	1.75	0	0	0	0	0	0	0	1	4	2
Global analysis of the nuclear processing of transcripts with unspliced U12-type introns by the exosome	Niemela, Elina H.; Oghabian, Ali; Staals, Raymond H. J.; Greco, Dario; Pruijn, Ger J. M.; Frilander, Mikko J.	NUCLEIC ACIDS RESEARCH	2014	10.1093/nar/gku391	7	1.75	0	0	0	0	0	0	0	1	3	3
Cotranscriptional Recruitment of RNA Exosome Cofactors Rrp47p and Mpp6p and Two Distinct Trf-Air-Mtr4 Polyadenylation (TRAMP) Complexes Assists the Exonuclease Rrp6p in the Targeting and Degradation of an Aberrant Messenger Ribonucleoprotein Particle (mRNP) in Yeast	Stuparevic, Igor; Mosrin-Huaman, Christine; Hervouet-Coste, Nadege; Remenaric, Mateja; Rahmouni, A. Rachid	JOURNAL OF BIOLOGICAL CHEMISTRY	2013	10.1074/jbc.M113.491290	7	1.4	0	0	0	0	0	0	0	4	1	2
Regulated Capture by Exosomes of mRNAs for Cytoplasmic tRNA Synthetases	Wang, Feng; Xu, Zhiwen; Zhou, Jie; Lo, Wing-Sze; Lau, Ching-Fun; Nangle, Leslie A.; Yang, Xiang-Lei; Zhang, Mingjie; Schimmel, Paul	JOURNAL OF BIOLOGICAL CHEMISTRY	2013	10.1074/jbc.C113.490599	7	1.4	0	0	0	0	0	0	0	6	1	0
The Sm Complex Is Required for the Processing of Non-Coding RNAs by the Exosome	Coy, Sarah; Volanakis, Adam; Shah, Sneha; Vasiljeva, Lidia	PLOS ONE	2013	10.1371/journal.pone.0065606	7	1.4	0	0	0	0	0	0	2	1	3	1
Microvesicles and exosomes as vehicles between protozoan and host cell communication	Deolindo, Poliana; Evans-Osses, Ingrid; Ramirez, Marcel Ivan	BIOCHEMICAL SOCIETY TRANSACTIONS	2013	10.1042/BST20120217	7	1.4	0	0	0	0	0	0	0	3	2	2
Leishmania exosomes deliver preemptive strikes to create an environment permissive for early infection	Silverman, Judith Maxwell; Reiner, Neil E.	FRONTIERS IN CELLULAR AND INFECTION MICROBIOLOGY	2012	10.3389/fcimb.2011.00026	7	1.17	0	0	0	0	0	2	1	2	1	1
Bystander suppression to unrelated allergen sensitization through intranasal administration of tolerogenic exosomes in mouse	Prado, Noela; Canamero, Marta; Villalba, Mayte; Rodriguez, Rosalia; Batanero, Eva	MOLECULAR IMMUNOLOGY	2010	10.1016/j.molimm.2010.04.014	7	0.88	0	0	0	0	2	1	0	2	2	0
LGI3 interacts with flotillin-1 to mediate APP trafficking and exosome formation	Okabayashi, Sachi; Kimura, Nobuyuki	NEUROREPORT	2010	10.1097/WNR.0b013e3283383467	7	0.88	0	0	0	0	1	1	2	1	1	1
Effect of 5-Aza-2 '-deoxycytidine on immune-associated proteins in exosomes from hepatoma	Xiao, Wen-Hua; Sanren, Gao-Wa; Zhu, Jian-Hua; Li, Qiu-Wen; Kang, Huan-Rong; Wang, Ru-Liang; Song, Lin-Ping; Ye, Ming	WORLD JOURNAL OF GASTROENTEROLOGY	2010	10.3748/wjg.v16.i19.2371	7	0.88	0	0	0	0	1	0	1	2	2	1
Tumor Necrosis Factor Gene-Engineered J558 Tumor Cell-Released Exosomes Stimulate Tumor Antigen P1A-Specific CD8(+) CTL Responses and Antitumor Immunity	Xie, Yufeng; Bai, Ou; Zhang, Haifeng; Li, Wei; Xiang, Jim	CANCER BIOTHERAPY AND RADIOPHARMACEUTICALS	2010	10.1089/cbr.2009.0714	7	0.88	0	0	0	0	0	1	1	0	3	2
Caspase-mediated cleavage of the exosome subunit PM/Scl-75 during apoptosis	Schilders, Geurt; Raijmakers, Reinout; Malmegrim, Kelen C. R.; Vande Walle, Lieselotte; Saelens, Xavier; Egberts, Wilma Vree; van Venrooij, Walther J.; Vandenabeele, Peter; Pruijn, Ger J. M.	ARTHRITIS RESEARCH & THERAPY	2007	10.1186/ar2119	7	0.64	2	1	1	1	0	0	0	1	0	1
Minimally invasive genomic and transcriptomic profiling of visceral cancers by next-generation sequencing of circulating exosomes	San Lucas, F. A.; Allenson, K.; Bernard, V.; Castillo, J.; Kim, D. U.; Ellis, K.; Ehli, E. A.; Davies, G. E.; Petersen, J. L.; Li, D.; Wolff, R.; Katz, M.; Varadhachary, G.; Wistuba, I.; Maitra, A.; Alvarez, H.	ANNALS OF ONCOLOGY	2016	10.1093/annonc/mdv604	6	3	0	0	0	0	0	0	0	0	0	6
Exosomes Secreted by Apoptosis-Resistant Acute Myeloid Leukemia (AML) Blasts Harbor Regulatory Network Proteins Potentially Involved in Antagonism of Apoptosis	Wojtuszkiewicz, Anna; Schuurhuis, Gerrit J.; Kessler, Floortje L.; Piersma, Sander R.; Knol, Jaco C.; Pham, Thang V.; Jansen, Gerrit; Musters, Rene J. P.; van Meerloo, Johan; Assaraf, Yehuda G.; Kaspers, Gertjan J. L.; Zweegman, Sonja; Cloos, Jacqueline; Jimenez, Connie R.	MOLECULAR & CELLULAR PROTEOMICS	2016	10.1074/mcp.M115.052944	6	3	0	0	0	0	0	0	0	0	0	6
The biology and function of exosomes in cancer	Kalluri, Raghu	JOURNAL OF CLINICAL INVESTIGATION	2016	10.1172/JCI81135	6	3	0	0	0	0	0	0	0	0	0	6
Comparative analysis of prostate cancer specific biomarkers PCA3 and ERG in whole urine, urinary sediments and exosomes	Hendriks, Rianne J.; Dijkstra, Siebren; Jannink, Sander A.; Steffens, Martijn G.; van Oort, Inge M.; Mulders, Peter F. A.; Schalken, Jack A.	CLINICAL CHEMISTRY AND LABORATORY MEDICINE	2016	10.1515/cclm-2015-0599	6	3	0	0	0	0	0	0	0	0	0	6
Exosomes as a Nanodelivery System: a Key to the Future of Neuromedicine?	Aryani, Arian; Denecke, Bernd	MOLECULAR NEUROBIOLOGY	2016	10.1007/s12035-014-9054-5	6	3	0	0	0	0	0	0	0	0	0	5
Expression of the Long Non-Coding RNA HOTAIR Correlates with Disease Progression in Bladder Cancer and Is Contained in Bladder Cancer Patient Urinary Exosomes	Berrondo, Claudia; Flax, Jonathan; Kucherov, Victor; Siebert, Aisha; Osinski, Thomas; Rosenberg, Alex; Fucile, Christopher; Richheimer, Samuel; Beckham, Carla J.	PLOS ONE	2016	10.1371/journal.pone.0147236	6	3	0	0	0	0	0	0	0	0	0	6
Exosomes from HIV-1-infected Cells Stimulate Production of Pro-inflammatory Cytokines through Trans-activating Response (TAR) RNA	Sampey, Gavin C.; Saifuddin, Mohammed; Schwab, Angela; Barclay, Robert; Punya, Shreya; Chung, Myung-Chul; Hakami, Ramin M.; Zadeh, Mohammad Asad; Lepene, Benjamin; Klase, Zachary A.; El-Hage, Nazira; Young, Mary; Iordanskiy, Sergey; Kashanchi, Fatah	JOURNAL OF BIOLOGICAL CHEMISTRY	2016	10.1074/jbc.M115.662171	6	3	0	0	0	0	0	0	0	0	0	6
Lectin-Induced Agglutination Method of Urinary Exosomes Isolation Followed by mi-RNA Analysis: Application for Prostate Cancer Diagnostic	Samsonov, Roman; Shtam, Tatiana; Burdakov, Vladimir; Glotov, Andrey; Tsyrlina, Evgenia; Berstein, Lev; Nosov, Alexander; Evtushenko, Vladimir; Filatov, Michael; Malek, Anastasia	PROSTATE	2016	10.1002/pros.23101	6	3	0	0	0	0	0	0	0	0	0	6
Exosome derived from murine adipose -derived stromal cells: Neuroprotective effect on in vitro model of amyotrophic lateral sclerosis	Bonafede, Roberta; Scambi, Ilaria; Peroni, Daniele; Potrich, Valentina; Boschi, Federico; Benati, Donatella; Bonetti, Bruno; Mariotti, Raffaella	EXPERIMENTAL CELL RESEARCH	2016	10.1016/j.yexcr.2015.12.009	6	3	0	0	0	0	0	0	0	0	0	6
Exosomes enriched in stemness/metastatic-related mRNAS promote oncogenic potential in breast cancer	Rodriguez, Marta; Silva, Javier; Herrera, Alberto; Herrera, Mercedes; Pena, Cristina; Martin, Paloma; Gil-Calderon, Beatriz; Jesus Larriba, Maria; Jose Coronado, Ma; Soldevilla, Beatriz; Turrion, Victor S.; Provencio, Mariano; Sanchez, Antonio; Bonilla, Felix; Garcia-Barberan, Vanesa	ONCOTARGET	2015		6	2	0	0	0	0	0	0	0	0	0	6
The Role of Exosomes in Breast Cancer	Lowry, Michelle C.; Gallagher, William M.; O'Driscoll, Lorraine	CLINICAL CHEMISTRY	2015	10.1373/clinchem.2015.240028	6	2	0	0	0	0	0	0	0	0	1	4
Nanoparticle Targeting and Cholesterol Flux Through Scavenger Receptor Type B-1 Inhibits Cellular Exosome Uptake	Plebanek, Michael P.; Mutharasan, R. Kannan; Volpert, Olga; Matov, Alexandre; Gatlin, Jesse C.; Thaxton, C. Shad	SCIENTIFIC REPORTS	2015	10.1038/srep15724	6	2	0	0	0	0	0	0	0	0	0	6
Noninvasive imaging of radiolabeled exosome-mimetic nanovesicle using Tc-99m-HMPAO	Hwang, Do Won; Choi, Hongyoon; Jang, Su Chul; Yoo, Min Young; Park, Ji Yong; Choi, Na Eun; Oh, Hyun Jeong; Ha, Seunggyun; Lee, Yun-Sang; Jeong, Jae Min; Gho, Yong Song; Lee, Dong Soo	SCIENTIFIC REPORTS	2015	10.1038/srep15636	6	2	0	0	0	0	0	0	0	0	0	6
The Effect of Glucose on the Release and Bioactivity of Exosomes From First Trimester Trophoblast Cells	Rice, Gregory E.; Scholz-Romero, Katherin; Sweeney, Emma; Peiris, Hassendrini; Kobayashi, Miharu; Duncombe, Gregory; Mitchell, Murray D.; Salomon, Carlos	JOURNAL OF CLINICAL ENDOCRINOLOGY & METABOLISM	2015	10.1210/jc.2015-2270	6	2	0	0	0	0	0	0	0	0	0	6
Integrated isolation and quantitative analysis of exosome shuttled proteins and nucleic acids using immunocapture approaches	Zarovni, Natasa; Corrado, Antonietta; Guazzi, Paolo; Zocco, Davide; Lari, Elisa; Radano, Giorgia; Muhhina, Jekatarina; Fondelli, Costanza; Gavrilova, Julia; Chiesi, Antonio	METHODS	2015	10.1016/j.ymeth.2015.05.028	6	2	0	0	0	0	0	0	0	0	1	5
Rapid and comprehensive 'shotgun' lipidome profiling of colorectal cancer cell derived exosomes	Lydic, Todd A.; Townsend, Steven; Adda, Christopher G.; Collins, Christine; Mathivanan, Suresh; Reid, Gavin E.	METHODS	2015	10.1016/j.ymeth.2015.04.014	6	2	0	0	0	0	0	0	0	0	2	4
Stem cell-derived exosomes: roles in stromal remodeling, tumor progression, and cancer immunotherapy	Fatima, Farah; Nawaz, Muhammad	CHINESE JOURNAL OF CANCER	2015	10.1186/s40880-015-0051-5	6	2	0	0	0	0	0	0	0	0	1	5
Tumour-derived exosomes: Tinyenvelopesfor big stories	Miller, Isabella V.; Grunewald, Thomas G. P.	BIOLOGY OF THE CELL	2015	10.1111/boc.201400095	6	2	0	0	0	0	0	0	0	0	1	5
Neuronal Differentiation of Human Mesenchymal Stem Cells Using Exosomes Derived from Differentiating Neuronal Cells	Takeda, Yuji S.; Xu, Qiaobing	PLOS ONE	2015	10.1371/journal.pone.0135111	6	2	0	0	0	0	0	0	0	0	1	5
Evidence for the Involvement of MMP14 in MMP2 Processing and Recruitment in Exosomes of Corneal Fibroblasts	Han, Kyu-Yeon; Dugas-Ford, Jennifer; Seiki, Motoharu; Chang, Jin-Hong; Azar, Dimitri T.	INVESTIGATIVE OPHTHALMOLOGY & VISUAL SCIENCE	2015	10.1167/iovs.14-14417	6	2	0	0	0	0	0	0	0	0	1	5
The human urinary exosome as a potential metabolic effector cargo	Bruschi, Maurizio; Ravera, Silvia; Santucci, Laura; Candiano, Giovanni; Bartolucci, Martina; Calzia, Daniela; Lavarello, Chiara; Inglese, Elvira; Petretto, Andrea; Ghiggeri, Gianmarco; Panfoli, Isabella	EXPERT REVIEW OF PROTEOMICS	2015	10.1586/14789450.2015.1055324	6	2	0	0	0	0	0	0	0	0	0	6
Cell-specific uptake of mantle cell lymphoma-derived exosomes by malignant and non-malignant B-lymphocytes	Hazan-Halevy, Inbal; Rosenblum, Daniel; Weinstein, Shiri; Bairey, Osnat; Raanani, Pia; Peer, Dan	CANCER LETTERS	2015	10.1016/j.canlet.2015.04.026	6	2	0	0	0	0	0	0	0	0	1	5
Exosomes from Dendritic Cells Loaded with Chaperone-Rich Cell Lysates Elicit a Potent T Cell Immune Response Against Intracranial Glioma in Mice	Bu, Ning; Wu, Haiqin; Zhang, Guilian; Zhan, Shuqin; Zhang, Ru; Sun, Hong; Du, Yun; Yao, Li; Wang, Huqing	JOURNAL OF MOLECULAR NEUROSCIENCE	2015	10.1007/s12031-015-0506-9	6	2	0	0	0	0	0	0	0	0	3	3
Magnetic resonance imaging of melanoma exosomes in lymph nodes	Hu, Lingzhi; Wickline, Samuel A.; Hood, Joshua L.	MAGNETIC RESONANCE IN MEDICINE	2015	10.1002/mrm.25376	6	2	0	0	0	0	0	0	0	0	0	6
Papillary thyroid cancer-derived exosomes contain miRNA-146b and miRNA-222	Lee, James C.; Zhao, Jing-Ting; Gundara, Justin; Serpell, Jonathan; Bach, Leon A.; Sidhu, Stan	JOURNAL OF SURGICAL RESEARCH	2015	10.1016/j.jss.2015.02.027	6	2	0	0	0	0	0	0	0	0	1	5
Analysis of Exosome Release as a Cellular Response to MAPK Pathway Inhibition	Agarwal, K.; Saji, M.; Lazaroff, S. M.; Palmer, A. F.; Ringel, M. D.; Paulaitis, M. E.	LANGMUIR	2015	10.1021/acs.langmuir.5b00095	6	2	0	0	0	0	0	0	0	0	3	2
Exosomes Are Unlikely Involved in Intercellular Nef Transfer	Luo, Xiaoyu; Fan, Yan; Park, In-Woo; He, Johnny J.	PLOS ONE	2015	10.1371/journal.pone.0124436	6	2	0	0	0	0	0	0	0	0	0	6
Urinary exosomes in the diagnosis of Gitelman and Bartter syndromes	Corbetta, Samuele; Raimondo, Francesca; Tedeschi, Silvana; Syren, Marie-Louise; Rebora, Paola; Savoia, Andrea; Baldi, Lorenza; Bettinelli, Alberto; Pitto, Marina	NEPHROLOGY DIALYSIS TRANSPLANTATION	2015	10.1093/ndt/gfu362	6	2	0	0	0	0	0	0	0	0	1	5
Exosomes Derived from Human Umbilical Cord Mesenchymal Stem Cells Relieve Acute Myocardial Ischemic Injury	Zhao, Yuanyuan; Sun, Xiaoxian; Cao, Wenming; Ma, Jie; Sun, Li; Qian, Hui; Zhu, Wei; Xu, Wenrong	STEM CELLS INTERNATIONAL	2015	10.1155/2015/761643	6	2	0	0	0	0	0	0	0	0	0	6
Exosomes in Urine Biomarker Discovery	Huebner, Alyssa R.; Somparn, Poorichaya; Benjachat, Thitima; Leelahavanichkul, Asada; Avihingsanon, Yingyos; Fenton, Robert A.; Pisitkun, Trairak	URINE PROTEOMICS IN KIDNEY DISEASE BIOMARKER DISCOVERY	2015	10.1007/978-94-017-9523-4_5	6	2	0	0	0	0	0	0	0	0	3	3
Inhibition of porcine reproductive and respiratory syndrome virus infection by recombinant adenovirus- and/or exosome-delivered the artificial microRNAs targeting sialoadhesin and CD163 receptors	Zhu, Li; Song, Hongqin; Zhang, Xinyu; Xia, Xiaoli; Sun, Huaichang	VIROLOGY JOURNAL	2014	10.1186/s12985-014-0225-9	6	1.5	0	0	0	0	0	0	0	0	3	3
GAIP Interacting Protein C-Terminus Regulates Autophagy and Exosome Biogenesis of Pancreatic Cancer through Metabolic Pathways	Bhattacharya, Santanu; Pal, Krishnendu; Sharma, Anil K.; Dutta, Shamit K.; Lau, Julie S.; Yan, Irene K.; Wang, Enfeng; Elkhanany, Ahmed; Alkharfy, Khalid M.; Sanyal, Arunik; Patel, Tushar C.; Chari, Suresh T.; Spaller, Mark R.; Mukhopadhyay, Debabrata	PLOS ONE	2014	10.1371/journal.pone.0114409	6	1.5	0	0	0	0	0	0	0	0	2	4
Controlled exosome release from the retinal pigment epithelium in situ	Locke, Christina J.; Congrove, Nicole R.; Dismuke, W. Michael; Bowen, Trent J.; Stamer, W. Daniel; McKay, Brian S.	EXPERIMENTAL EYE RESEARCH	2014	10.1016/j.exer.2014.10.010	6	1.5	0	0	0	0	0	0	0	0	0	6
Identification of microRNAs in Exosomes Isolated from Serum and Umbilical Cord Blood, as Well as Placentomes of Gestational Day 90 Pregnant Sheep	Cleys, Ellane R.; Halleran, Jennifer L.; Mcwhorter, Erin; Hergenreder, Joanna; Enriquez, Vanessa A.; Da Silveira, Juliano C.; Bruemmer, Jason E.; Winger, Quinton A.; Bouma, Gerrit J.	MOLECULAR REPRODUCTION AND DEVELOPMENT	2014	10.1002/mrd.22420	6	1.5	0	0	0	0	0	0	0	0	0	6
Fetuin-A associates with histones intracellularly and shuttles them to exosomes to promote focal adhesion assembly resulting in rapid adhesion and spreading in breast carcinoma cells	Nangami, Gladys; Koumangoye, Rainelli; Goodwin, J. Shawn; Sakwe, Amos M.; Marshall, Dana; Higginbotham, James; Ochieng, Josiah	EXPERIMENTAL CELL RESEARCH	2014	10.1016/j.yexcr.2014.08.037	6	1.5	0	0	0	0	0	0	0	0	2	4
Development of Glomerulus-, Tubule-, and Collecting Duct-Specific mRNA Assay in Human Urinary Exosomes and Microvesicles	Murakami, Taku; Oakes, Melanie; Ogura, Mieko; Tovar, Vivian; Yamamoto, Cindy; Mitsuhashi, Masato	PLOS ONE	2014	10.1371/journal.pone.0109074	6	1.5	0	0	0	0	0	0	0	0	2	4
Novel method for extracting exosomes of hepatocellular carcinoma cells	Zhu, Lin; Qu, Xiu-Hua; Sun, Yu-Lin; Qian, Yang-Ming; Zhao, Xiao-Hang	WORLD JOURNAL OF GASTROENTEROLOGY	2014	10.3748/wjg.v20.i21.6651	6	1.5	0	0	0	0	0	0	0	1	0	5
Low-dose cytokine-induced neutral ceramidase secretion from INS-1 cells via exosomes and its anti-apoptotic effect	Zhu, Qun; Kang, Jian; Miao, Heng; Feng, Yamin; Xiao, Lijun; Hu, Zhigao; Liao, Duan-Fang; Huang, Yan; Jin, Junfei; He, Songqing	FEBS JOURNAL	2014	10.1111/febs.12826	6	1.5	0	0	0	0	0	0	0	0	2	4
Radiation increases the cellular uptake of exosomes through CD29/CD81 complex formation	Hazawa, Masaharu; Tomiyama, Kenichi; Saotome-Nakamura, Ai; Obara, Chizuka; Yasuda, Takeshi; Gotoh, Takaya; Tanaka, Izumi; Yakumaru, Haruko; Ishihara, Hiroshi; Tajima, Katsushi	BIOCHEMICAL AND BIOPHYSICAL RESEARCH COMMUNICATIONS	2014	10.1016/j.bbrc.2014.03.067	6	1.5	0	0	0	0	0	0	0	1	1	3
Curcumin promotes exosomes/microvesicles secretion that attenuates lysosomal cholesterol traffic impairment	Canfran-Duque, Alberto; Pastor, Oscar; Quintana-Portillo, Rocio; Lerma, Milagros; de la Pena, Gema; Martin-Hidalgo, Antonia; Fernandez-Hernando, Carlos; Lasuncion, Miguel A.; Busto, Rebeca	MOLECULAR NUTRITION & FOOD RESEARCH	2014	10.1002/mnfr.201300350	6	1.5	0	0	0	0	0	0	0	1	4	1
Intercellular Transfer of GPRC5B via Exosomes Drives HGF-Mediated Outward Growth	Kwon, Sang-Ho; Liu, Kathleen D.; Mostov, Keith E.	CURRENT BIOLOGY	2014	10.1016/j.cub.2013.12.010	6	1.5	0	0	0	0	0	0	0	2	1	3
Rab27A regulates exosome secretion from lung adenocarcinoma cells A549: involvement of EPI64	Li, Wenhai; Hu, Yunsheng; Jiang, Tao; Han, Yong; Han, Guoliang; Chen, Jiakuan; Li, Xiaofei	APMIS	2014	10.1111/apm.12261	6	1.5	0	0	0	0	0	0	0	0	3	3
Emerging concepts on the role of exosomes in lipid metabolic diseases	Record, Michel; Poirot, Marc; Silvente-Poirot, Sandrine	BIOCHIMIE	2014	10.1016/j.biochi.2013.06.016	6	1.5	0	0	0	0	0	0	0	0	3	3
Homozygous EXOSC3 Mutation c.92G -> C, p.G31A is a Founder Mutation Causing Severe Pontocerebellar Hypoplasia Type 1 Among the Czech Roma	Schwabova, Jaroslava; Brozkova, Dana Safka; Petrak, Borivoj; Mojzisova, Mahulena; Pavlickova, Klara; Haberlova, Jana; Mrazkova, Lenka; Hedvicakova, Petra; Hornofova, Ludmila; Kaluzova, Marie; Fencl, Filip; Krutova, Marcela; Zamecnik, Josef; Seeman, Pavel	JOURNAL OF NEUROGENETICS	2013	10.3109/01677063.2013.814651	6	1.2	0	0	0	0	0	0	0	3	2	1
Rrp47 functions in RNA surveillance and stable RNA processing when divorced from the exoribonuclease and exosome-binding domains of Rrp6	Garland, William; Feigenbutz, Monika; Turner, Martin; Mitchell, Phil	RNA-A PUBLICATION OF THE RNA SOCIETY	2013	10.1261/rna.039388.113	6	1.2	0	0	0	0	0	0	0	2	2	2
The Exosome Cofactor Rrp47 Is Critical for the Stability and Normal Expression of Its Associated Exoribonuclease Rrp6 in Saccharomyces cerevisiae	Feigenbutz, Monika; Garland, William; Turner, Martin; Mitchell, Phil	PLOS ONE	2013	10.1371/journal.pone.0080752	6	1.2	0	0	0	0	0	0	0	3	0	3
RRP41L, a Putative Core Subunit of the Exosome, Plays an Important Role in Seed Germination and Early Seedling Growth in Arabidopsis	Yang, Min; Zhang, Bangyue; Jia, Jianheng; Yan, Chunxia; Habaike, Ayijiang; Han, Yuzhen	PLANT PHYSIOLOGY	2013	10.1104/pp.112.206706	6	1.2	0	0	0	0	0	0	2	1	3	0
Suppression of inflammation by tumor-derived exosomes: a kind of natural liposome packaged with multifunctional proteins	Teng, Hong; Hu, Min; Yuan, Li-Xing; Liu, YueJian; Guo, Xia; Zhang, Wen-Jing; Jia, Rui-Zhen	JOURNAL OF LIPOSOME RESEARCH	2012	10.3109/08982104.2012.710911	6	1	0	0	0	0	0	0	0	1	3	1
Identification of archaeal proteins that affect the exosome function in vitro	Luz, Juliana S.; Ramos, Celso R. R.; Santos, Marcia C. T.; Coltri, Patricia P.; Palhano, Fernando L.; Foguel, Debora; Zanchin, Nilson I. T.; Oliveira, Carla C.	BMC BIOCHEMISTRY	2010	10.1186/1471-2091-11-22	6	0.75	0	0	0	0	2	0	1	3	0	0
Glycosyl-phosphatidylinositol-anchored interleukin-2 expressed on tumor-derived exosomes induces antitumor immune response in vitro	Zhang, Jiamo; Zhang, Yao; Luo, Chunli; Xia, Yuguo; Chen, Honglin; Wu, Xiaohou	TUMORI	2010		6	0.75	0	0	0	0	0	3	0	1	1	1
EXPRESSION, RECONSTITUTION, AND STRUCTURE OF AN ARCHAEAL RNA DEGRADING EXOSOME	Lorentzen, Esben; Conti, Elena	RNA TURNOVER IN BACTERIA, ARCHAEA AND ORGANELLES	2008	10.1016/S0076-6879(08)02220-9	6	0.6	0	0	0	2	1	2	1	0	0	0
KRAS-MEK Signaling Controls Ago2 Sorting into Exosomes	McKenzie, Andrew J.; Hoshino, Daisuke; Hong, Nan Hyung; Cha, Diana J.; Franklin, Jeffrey L.; Coffey, Robert J.; Patton, James G.; Weaver, Alissa M.	CELL REPORTS	2016	10.1016/j.celrep.2016.03.085	5	2.5	0	0	0	0	0	0	0	0	0	5
MESENCHYMAL STEM CELL-DERIVED EXOSOMES FROM DIFFERENT SOURCES SELECTIVELY PROMOTE NEURITIC OUTGROWTH	Lopez-Verrilli, M. A.; Caviedes, A.; Cabrera, A.; Sandoval, S.; Wyneken, U.; Khoury, M.	NEUROSCIENCE	2016	10.1016/j.neuroscience.2016.01.061	5	2.5	0	0	0	0	0	0	0	0	0	5
Lung tumor exosomes induce a pro-inflammatory phenotype in mesenchymal stem cells via NF kappa B-TLR signaling pathway	Li, Xiaoxia; Wang, Shihua; Zhu, Rongjia; Li, Hongling; Han, Qin; Zhao, Robert Chunhua	JOURNAL OF HEMATOLOGY & ONCOLOGY	2016	10.1186/s13045-016-0269-y	5	2.5	0	0	0	0	0	0	0	0	0	5
Low-density lipoprotein mimics blood plasma-derived exosomes and microvesicles during isolation and detection	Sodar, Barbara W.; Kittel, Agnes; Paloczi, Krisztina; Vukman, Krisztina V.; Osteikoetxea, Xabier; Szabo-Taylor, Katalin; Nemeth, Andrea; Sperlagh, Beata; Baranyai, Tamas; Giricz, Zoltan; Wiener, Zoltan; Turiak, Lilla; Drahos, Laszlo; Pallinger, Eva; Vekey, Karoly; Ferdinandy, Peter; Falus, Andras; Buzas, Edit Iren	SCIENTIFIC REPORTS	2016	10.1038/srep24316	5	2.5	0	0	0	0	0	0	0	0	0	5
Microglia-derived HIV Nef plus exosome impairment of the blood-brain barrier is treatable by nanomedicine-based delivery of Nef peptides	Raymond, A. D.; Diaz, P.; Chevelon, S.; Agudelo, M.; Yndart-Arias, A.; Ding, H.; Kaushik, A.; Jayant, R. Dev; Nikkhah-Moshaie, R.; Roy, U.; Pilakka-Kanthikeel, S.; Nair, M. P.	JOURNAL OF NEUROVIROLOGY	2016	10.1007/s13365-015-0397-0	5	2.5	0	0	0	0	0	0	0	0	0	5
Interplay Between Exosomes, microRNAs and Toll-Like Receptors in Brain Disorders	Paschon, Vera; Takada, Silvia Honda; Ikebara, Juliane Midori; Sousa, Erica; Raeisossadati, Reza; Ulrich, Henning; Kihara, Alexandre Hiroaki	MOLECULAR NEUROBIOLOGY	2016	10.1007/s12035-015-9142-1	5	2.5	0	0	0	0	0	0	0	0	1	4
Exosome-mediated transfer of miR-222 is sufficient to increase tumor malignancy in melanoma	Felicetti, Federica; De Feo, Alessandra; Coscia, Carolina; Puglisi, Rossella; Pedini, Francesca; Pasquini, Luca; Bellenghi, Maria; Errico, Maria Cristina; Pagani, Elena; Care, Alessandra	JOURNAL OF TRANSLATIONAL MEDICINE	2016	10.1186/s12967-016-0811-2	5	2.5	0	0	0	0	0	0	0	0	0	5
Circulating melanoma exosomes as diagnostic and prognosis biomarkers	Alegre, Estibaliz; Zubiri, Leyre; Luis Perez-Gracia, Jose; Gonzalez-Cao, Maria; Soria, Lourdes; Martin-Algarra, Salvador; Gonzalez, Alvaro	CLINICA CHIMICA ACTA	2016	10.1016/j.cca.2015.12.031	5	2.5	0	0	0	0	0	0	0	0	0	4
Human Endometrial Exosomes Contain Hormone-Specific Cargo Modulating Trophoblast Adhesive Capacity: Insights into Endometrial-Embryo Interactions	Greening, David W.; Nguyen, Hong P. T.; Elgass, Kirstin; Simpson, Richard J.; Salamonsen, Lois A.	BIOLOGY OF REPRODUCTION	2016	10.1095/biolreprod.115.134890	5	2.5	0	0	0	0	0	0	0	0	0	4
Focus on Extracellular Vesicles: Exosomes and Their Role in Protein Trafficking and Biomarker Potential in Alzheimer's and Parkinson's Disease	Vella, Laura J.; Hill, Andrew F.; Cheng, Lesley	INTERNATIONAL JOURNAL OF MOLECULAR SCIENCES	2016	10.3390/ijms17020173	5	2.5	0	0	0	0	0	0	0	0	0	5
Exosomes as nanocarriers for systemic delivery of the Helicobacter pylori virulence factor CagA	Shimoda, Asako; Ueda, Koji; Nishiumi, Shin; Murata-Kamiya, Naoko; Mukai, Sada-atsu; Sawada, Shin-ichi; Azuma, Takeshi; Hatakeyama, Masanori; Akiyoshi, Kazunari	SCIENTIFIC REPORTS	2016	10.1038/srep18346	5	2.5	0	0	0	0	0	0	0	0	0	5
Harnessing the Angiogenic Potential of Stem Cell-Derived Exosomes for Vascular Regeneration	Alcayaga-Miranda, F.; Varas-Godoy, M.; Khoury, M.	STEM CELLS INTERNATIONAL	2016	10.1155/2016/3409169	5	2.5	0	0	0	0	0	0	0	0	0	5
Dendritic cell-derived exosomes as maintenance immunotherapy after first line chemotherapy in NSCLC	Besse, Benjamin; Charrier, Melinda; Lapierre, Valerie; Dansin, Eric; Lantz, Olivier; Planchard, David; Le Chevalier, Thierry; Livartoski, Alain; Barlesik, Fabrice; Laplanche, Agnes; Ploix, Stephanie; Vimond, Nadege; Peguillet, Isabelle; Thery, Clotilde; Lacroix, Ludovic; Zoernig, Inka; Dhodapkar, Kavita; Dhodapkar, Madhav; Viaud, Sophie; Soria, Jean-Charles; Reiners, Katrin S.; von Strandmann, El…	ONCOIMMUNOLOGY	2016	10.1080/2162402X.2015.1071008	5	2.5	0	0	0	0	0	0	0	0	0	5
Exosomes Mediate LTB4 Release during Neutrophil Chemotaxis	Majumdar, Ritankar; Tameh, Aidin Tavakoli; Parent, Carole A.	PLOS BIOLOGY	2016	10.1371/journal.pbio.1002336	5	2.5	0	0	0	0	0	0	0	0	0	5
Effect of exosome isolation methods on physicochemical properties of exosomes and clearance of exosomes from the blood circulation	Yamashita, Takuma; Takahashi, Yuki; Nishikawa, Makiya; Takakura, Yoshinobu	EUROPEAN JOURNAL OF PHARMACEUTICS AND BIOPHARMACEUTICS	2016	10.1016/j.ejpb.2015.10.017	5	2.5	0	0	0	0	0	0	0	0	0	4
The 20S proteasome core, active within apoptotic exosome-like vesicles, induces autoantibody production and accelerates rejection	Dieude, Melanie; Bell, Christina; Turgeon, Julie; Beillevaire, Deborah; Pomerleau, Luc; Yang, Bing; Hamelin, Katia; Qi, Shijie; Pallet, Nicolas; Beland, Chanel; Dhahri, Wahiba; Cailhier, Jean-Francois; Rousseau, Matthieu; Duchez, Anne-Claire; Levesque, Tania; Lau, Arthur; Rondeau, Christiane; Gingras, Diane; Muruve, Danie; Rivard, Alain; Cardinal, Heloise; Perreault, Claude; Desjardins, Michel; B…	SCIENCE TRANSLATIONAL MEDICINE	2015	10.1126/scitranslmed.aac9816	5	1.67	0	0	0	0	0	0	0	0	0	5
Exosome-mediated microRNA transfer plays a role in radiation-induced bystander effect	Xu, Shuai; Wang, Jufang; Ding, Nan; Hu, Wentao; Zhang, Xurui; Wang, Bing; Hua, Junrui; Wei, Wenjun; Zhu, Qiyun	RNA BIOLOGY	2015	10.1080/15476286.2015.1100795	5	1.67	0	0	0	0	0	0	0	0	0	5
Exosome-Carried microRNA-375 Inhibits Cell Progression and Dissemination via Bcl-2 Blocking in Colon Cancer	Zaharie, Florin; Muresan, Mihai-Stefan; Petrushev, Bobe; Berces, Cristian; Gafencu, Grigore-Aristide; Selicean, Sonia; Jurj, Ancuta; Cojocneanu-Petric, Roxana; Lisencu, Cosmin-Ioan; Pop, Laura-Ancuta; Pileczki, Valentina; Eniu, Dan; Muresan, Mihai-Andrei; Zaharie, Roxana; Berindan-Neagoe, Ioana; Tomuleasa, Ciprian; Irimie, Alexandru	JOURNAL OF GASTROINTESTINAL AND LIVER DISEASES	2015		5	1.67	0	0	0	0	0	0	0	0	0	5
Isolation of exosomes by differential centrifugation: Theoretical analysis of a commonly used protocol	Livshts, Mikhail A.; Khomyakova, Elena; Evtushenko, Evgeniy G.; Lazarev, Vassili N.; Kulemin, Nikolay A.; Semina, Svetlana E.; Generozov, Edward V.; Govorun, Vadim M.	SCIENTIFIC REPORTS	2015	10.1038/srep17319	5	1.67	0	0	0	0	0	0	0	0	0	5
Neuronal RAR beta Signaling Modulates PTEN Activity Directly in Neurons and via Exosome Transfer in Astrocytes to Prevent Glial Scar Formation and Induce Spinal Cord Regeneration	Goncalves, Maria B.; Malmqvist, Tony; Clarke, Earl; Hubens, Chantal J.; Grist, John; Hobbs, Carl; Trigo, Diogo; Risling, Marten; Angeria, Maria; Damberg, Peter; Carlstedt, Thomas P.; Corcoran, Jonathan P. T.	JOURNAL OF NEUROSCIENCE	2015	10.1523/JNEUROSCI.1339-15.2015	5	1.67	0	0	0	0	0	0	0	0	0	5
RAL-1 controls multivesicular body biogenesis and exosome secretion	Hyenne, Vincent; Apaydin, Ahmet; Rodriguez, David; Spiegelhalter, Coralie; Hoff-Yoessle, Sarah; Diem, Maxime; Tak, Saurabh; Lefebvre, Olivier; Schwab, Yannick; Goetz, Jacky G.; Labouesse, Michel	JOURNAL OF CELL BIOLOGY	2015	10.1083/jcb.201504136	5	1.67	0	0	0	0	0	0	0	0	0	5
The potential of tumor-derived exosomes for noninvasive cancer monitoring	Whiteside, Theresa L.	EXPERT REVIEW OF MOLECULAR DIAGNOSTICS	2015	10.1586/14737159.2015.1071666	5	1.67	0	0	0	0	0	0	0	0	1	4
Physical characterization and profiling of airway epithelial derived exosomes using light scattering	Kesimer, Mehmet; Gupta, Richa	METHODS	2015	10.1016/j.ymeth.2015.03.013	5	1.67	0	0	0	0	0	0	0	0	1	3
Guggulsterone and bexarotene induce secretion of exosome-associated breast cancer resistance protein and reduce doxorubicin resistance in MDA-MB-231 cells	Kong, Ji Na; He, Qian; Wang, Guanghu; Dasgupta, Somsankar; Dinkins, Michael B.; Zhu, Gu; Kim, Austin; Spassieva, Stefka; Bieberich, Erhard	INTERNATIONAL JOURNAL OF CANCER	2015	10.1002/ijc.29542	5	1.67	0	0	0	0	0	0	0	0	1	4
Exosomes: Potent regulators of tumor malignancy and potential bio-tools in clinical application	Guo, Liang; Guo, Ning	CRITICAL REVIEWS IN ONCOLOGY HEMATOLOGY	2015	10.1016/j.critrevonc.2015.04.002	5	1.67	0	0	0	0	0	0	0	0	0	5
Comparative Proteomic Profile of the Human Umbilical Cord Blood Exosomes between Normal and Preeclampsia Pregnancies with High-Resolution Mass Spectrometry	Jia, Ruizhe; Li, Jingyun; Rui, Can; Ji, Hui; Ding, Hongjuan; Lu, Yuanqing; De, Wei; Sun, Lizhou	CELLULAR PHYSIOLOGY AND BIOCHEMISTRY	2015	10.1159/000430193	5	1.67	0	0	0	0	0	0	0	0	1	4
Nano-plasmonic exosome diagnostics	Im, Hyungsoon; Shao, Huilin; Weissleder, Ralph; Castro, Cesar M.; Lee, Hakho	EXPERT REVIEW OF MOLECULAR DIAGNOSTICS	2015	10.1586/14737159.2015.1041378	5	1.67	0	0	0	0	0	0	0	0	0	4
Enterobacteria-secreted particles induce production of exosome-like S1P-containing particles by intestinal epithelium to drive Th17-mediated tumorigenesis	Deng, Zhongbin; Mu, Jingyao; Tseng, Michael; Wattenberg, Binks; Zhuang, Xiaoying; Egilmez, Nejat K.; Wang, Qilong; Zhang, Lifeng; Norris, James; Guo, Haixun; Yan, Jun; Haribabu, Bodduluri; Miller, Donald; Zhang, Huang-Ge	NATURE COMMUNICATIONS	2015	10.1038/ncomms7956	5	1.67	0	0	0	0	0	0	0	0	1	4
Organizing Polarized Delivery of Exosomes at Synapses	Mittelbrunn, Maria; Vicente-Manzanares, Miguel; Sanchez-Madrid, Francisco	TRAFFIC	2015	10.1111/tra.12258	5	1.67	0	0	0	0	0	0	0	0	3	1
RRP6/EXOSC10 is required for the repair of DNA double-strand breaks by homologous recombination	Marin-Vicente, Consuelo; Domingo-Prim, Judit; Eberle, Andrea B.; Visa, Neus	JOURNAL OF CELL SCIENCE	2015	10.1242/jcs.158733	5	1.67	0	0	0	0	0	0	0	0	2	3
Glioblastoma exosomes and IGF-1R/AS-ODN are immunogenic stimuli in a translational research immunotherapy paradigm	Harshyne, Larry A.; Hooper, Kirsten M.; Andrews, Edward G.; Nasca, Brian J.; Kenyon, Lawrence C.; Andrews, David W.; Hooper, D. Craig	CANCER IMMUNOLOGY IMMUNOTHERAPY	2015	10.1007/s00262-014-1622-z	5	1.67	0	0	0	0	0	0	0	0	0	5
p38(MAPK)/MK2-mediated phosphorylation of RBM7 regulates the human nuclear exosome targeting complex	Tiedje, Christopher; Lubas, Michal; Tehrani, Mohammad; Menon, Manoj B.; Ronkina, Natalia; Rousseau, Simon; Cohen, Philip; Kotlyarov, Alexey; Gaestel, Matthias	RNA-A PUBLICATION OF THE RNA SOCIETY	2015	10.1261/rna.048090.114	5	1.67	0	0	0	0	0	0	0	0	1	4
Exosomes for Intramyocardial Intercellular Communication	Cervio, Elisabetta; Barile, Lucio; Moccetti, Tiziano; Vassalli, Giuseppe	STEM CELLS INTERNATIONAL	2015	10.1155/2015/482171	5	1.67	0	0	0	0	0	0	0	0	0	5
The emerging role of exosomes in survivin secretion	Khan, Salma; Bennit, Heather Ferguson; Wall, Nathan R.	HISTOLOGY AND HISTOPATHOLOGY	2015		5	1.67	0	0	0	0	0	0	0	0	2	3
Susceptibility to particle health effects, miRNA and exosomes: rationale and study protocol of the SPHERE study	Bollati, Valentina; Iodice, Simona; Favero, Chiara; Angelici, Laura; Albetti, Benedetta; Cacace, Raquel; Cantone, Laura; Carugno, Michele; Cavalleri, Tommaso; De Giorgio, Barbara; Dioni, Laura; Fustinoni, Silvia; Hoxha, Mirjam; Marinelli, Barbara; Motta, Valeria; Patrini, Lorenzo; Pergoli, Laura; Riboldi, Luciano; Rizzo, Giovanna; Rota, Federica; Sucato, Sabrina; Tarantini, Letizia; Tirelli, Amed…	BMC PUBLIC HEALTH	2014	10.1186/1471-2458-14-1137	5	1.25	0	0	0	0	0	0	0	0	0	4
Exosome Analysis: A Promising Biomarker System with Special Attention to Saliva	Zheng, Xiaowen; Chen, Feng; Zhang, Jieni; Zhang, Qian; Lin, Jiuxiang	JOURNAL OF MEMBRANE BIOLOGY	2014	10.1007/s00232-014-9717-1	5	1.25	0	0	0	0	0	0	0	0	4	1
Urinary Exosomes: A Novel Means to Non-Invasively Assess Changes in Renal Gene and Protein Expression	Spanu, Silvia; van Roeyen, Claudia R. C.; Denecke, Bernd; Floege, Juergen; Muehlfeld, Anja S.	PLOS ONE	2014	10.1371/journal.pone.0109631	5	1.25	0	0	0	0	0	0	0	0	2	3
MicroRNA expression profile in exosome discriminates extremely severe infections from mild infections for hand, foot and mouth disease	Jia, Hong-Ling; He, Chun-Hui; Wang, Zhuo-Ya; Xu, Yu-Fen; Yin, Gen-Quan; Mao, Li-Jia; Liu, Chao-Wu; Deng, Li	BMC INFECTIOUS DISEASES	2014	10.1186/1471-2334-14-506	5	1.25	0	0	0	0	0	0	0	0	2	3
EXOSOMES: NOVEL EFFECTORS OF HUMAN PLATELET LYSATE ACTIVITY	Torreggiani, E.; Perut, F.; Roncuzzi, L.; Zini, N.; Baglio, S. R.; Baldini, N.	EUROPEAN CELLS & MATERIALS	2014		5	1.25	0	0	0	0	0	0	0	0	1	4
786-0 Renal cancer cell line-derived exosomes promote 786-0 cell migration and invasion in vitro	Chen, Gang; Zhang, Yao; Wu, Xiaohou	ONCOLOGY LETTERS	2014	10.3892/ol.2014.1962	5	1.25	0	0	0	0	0	0	0	1	1	3
Differences in exosome populations in human breast milk in relation to allergic sensitization and lifestyle	Paredes, P. Torregrosa; Gutzeit, C.; Johansson, S.; Admyre, C.; Stenius, F.; Alm, J.; Scheynius, A.; Gabrielsson, S.	ALLERGY	2014	10.1111/all.12357	5	1.25	0	0	0	0	0	0	0	1	3	1
Exosome-derived microRNA-29c Induces Apoptosis of BIU-87 Cells by Down Regulating BCL-2 and MCL-1	Xu, Xiang-Dong; Wu, Xiao-Hou; Fan, Yan-Ru; Tan, Bing; Quan, Zhen; Luo, Chun-Li	ASIAN PACIFIC JOURNAL OF CANCER PREVENTION	2014	10.7314/APJCP.2014.15.8.3471	5	1.25	0	0	0	0	0	0	0	0	2	2
More efficient induction of antitumor T cell immunity by exosomes from CD40L gene-modified lung tumor cells	Wang, Jiaoli; Wang, Limin; Lin, Zhendong; Tao, Lisha; Chen, Ming	MOLECULAR MEDICINE REPORTS	2014	10.3892/mmr.2013.1759	5	1.25	0	0	0	0	0	0	0	0	2	3
Effects of the epigenetic drug MS-275 on the release and function of exosome-related immune molecules in hepatocellular carcinoma cells	Xiao, Wenhua; Dong, Weiwei; Zhang, Caihong; Saren, Gaowa; Geng, Paili; Zhao, Huixia; Li, Quiwen; Zhu, Jianhua; Li, Guanghui; Zhang, Shufang; Ye, Ming	EUROPEAN JOURNAL OF MEDICAL RESEARCH	2013	10.1186/2047-783X-18-61	5	1	0	0	0	0	0	0	0	0	3	2
Adrenergic Regulation of IgE Involves Modulation of CD23 and ADAM10 Expression on Exosomes	Padro, Caroline J.; Shawler, Todd M.; Gormley, Matthew G.; Sanders, Virginia M.	JOURNAL OF IMMUNOLOGY	2013	10.4049/jimmunol.1301019	5	1	0	0	0	0	0	0	0	3	1	1
Exosome-Bound WD Repeat Protein Monad Inhibits Breast Cancer Cell Invasion by Degrading Amphiregulin mRNA	Saeki, Makio; Egusa, Hiroshi; Kamano, Yuya; Kakihara, Yoshito; Houry, Walid A.; Yatani, Hirofumi; Noguchi, Shinzaburo; Kamisaki, Yoshinori	PLOS ONE	2013	10.1371/journal.pone.0067326	5	1	0	0	0	0	0	0	1	2	1	1
The 786-0 renal cancer cell-derived exosomes promote angiogenesis by downregulating the expression of hepatocyte cell adhesion molecule	Zhang, Long; Wu, Xiaohou; Luo, Chunli; Chen, Xiong; Yang, Lin; Tao, Jia; Shi, Junhui	MOLECULAR MEDICINE REPORTS	2013	10.3892/mmr.2613.1458	5	1	0	0	0	0	0	0	0	0	0	5
EXOSC3 mutations in isolated cerebellar hypoplasia and spinal anterior horn involvement	Biancheri, Roberta; Cassandrini, Denise; Pinto, Francesca; Trovato, Rosanna; Di Rocco, Maja; Mirabelli-Badenier, Marisol; Pedemonte, Marina; Panicucci, Chiara; Trucks, Holger; Sander, Thomas; Zara, Federico; Rossi, Andrea; Striano, Pasquale; Minetti, Carlo; Santorelli, Filippo Maria	JOURNAL OF NEUROLOGY	2013	10.1007/s00415-013-6896-0	5	1	0	0	0	0	0	0	0	4	1	0
Boar seminal plasma exosomes: Effect on sperm function and protein identification by sequencing	Piehl, Lidia L.; Laura Fischman, M.; Hellman, Ulf; Cisale, Humberto; Miranda, Patricia V.	THERIOGENOLOGY	2013	10.1016/j.theriogenology.2013.01.028	5	1	0	0	0	0	0	0	0	0	3	2
Interleukin-12-anchored exosomes increase cytotoxicity of T lymphocytes by reversing the JAK/STAT pathway impaired by tumor-derived exosomes	Zhang, Yao; Wu, Xiao-Hou; Luo, Chun-Li; Zhang, Jia-Mo; He, Bai-Cheng; Chen, Gang	INTERNATIONAL JOURNAL OF MOLECULAR MEDICINE	2010	10.3892/ijmm_00000393	5	0.62	0	0	0	0	0	0	2	1	1	1
The application of exosomes as a nanoscale cancer vaccine	Tan, Aaron; De La Pena, Hugo; Seifalian, Alexander M.	INTERNATIONAL JOURNAL OF NANOMEDICINE	2010	10.2147/IJN.S13402	5	0.62	0	0	0	0	1	0	0	0	2	2
BIOCHEMICAL STUDIES OF THE MAMMALIAN EXOSOME WITH INTACT CELLS	Schilders, Geurt; Pruijn, Ger J. M.	RNA TURNOVER IN EUKARYOTES: NUCLEASES, PATHWAYS AND ANAYLSIS OF MRNA DECAY	2008	10.1016/S0076-6879(08)02611-6	5	0.5	0	0	1	0	2	0	2	0	0	0
Analysis of the Saccharomyces cerevisiae exosome architecture and of the RNA binding activity of Rrp40p	Luz, J. S.; Tavares, J. R.; Gonzales, F. A.; Santos, M. C. T.; Oliveira, C. C.	BIOCHIMIE	2007	10.1016/j.biochi.2007.01.011	5	0.45	0	1	0	2	1	0	0	0	0	1
Structure of a Cytoplasmic 11-Subunit RNA Exosome Complex	Kowalinski, Eva; Koegel, Alexander; Ebert, Judith; Reichelt, Peter; Stegmann, Elisabeth; Habermann, Bianca; Conti, Elena	MOLECULAR CELL	2016	10.1016/j.molcel.2016.05.028	4	2	0	0	0	0	0	0	0	0	0	4
CryoEM structure of yeast cytoplasmic exosome complex	Liu, Jun-Jie; Niu, Chu-Ya; Wu, Yao; Tan, Dan; Wang, Yang; Ye, Ming-Da; Liu, Yang; Zhao, Wenwei; Zhou, Ke; Liu, Quan-Sheng; Dai, Junbiao; Yang, Xuerui; Dong, Meng-Qiu; Huang, Niu; Wang, Hong-Wei	CELL RESEARCH	2016	10.1038/cr.2016.56	4	2	0	0	0	0	0	0	0	0	0	4
Exosome-Transmitted lncARSR Promotes Sunitinib Resistance in Renal Cancer by Acting as a Competing Endogenous RNA	Qu, Le; Ding, Jin; Chen, Cheng; Wu, Zhen-Jie; Liu, Bing; Gao, Yi; Chen, Wei; Liu, Feng; Sun, Wen; Li, Xiao-Feng; Wang, Xue; Wang, Yue; Xu, Zhen-Yu; Gao, Li; Yang, Qing; Xu, Bin; Li, Yao-Ming; Fang, Zi-Yu; Xu, Zhi-Peng; Bao, Yi; Wu, Deng-Shuang; Miao, Xiong; Sun, Hai-Yang; Sun, Ying-Hao; Wang, Hong-Yang; Wang, Lin-Hui	CANCER CELL	2016	10.1016/j.ccell.2016.03.004	4	2	0	0	0	0	0	0	0	0	0	4
Urinary Exosomes: The Potential for Biomarker Utility, Intercellular Signaling and Therapeutics in Urological Malignancy	Franzen, Carrie A.; Blackwell, Robert H.; Foreman, Kimberly E.; Kuo, Paul C.; Flanigan, Robert C.; Gupta, Gopal N.	JOURNAL OF UROLOGY	2016	10.1016/j.juro.2015.08.115	4	2	0	0	0	0	0	0	0	0	0	4
Exosomes Derived from Hypoxic Oral Squamous Cell Carcinoma Cells Deliver miR-21 to Normoxic Cells to Elicit a Prometastatic Phenotype	Li, Ling; Li, Chao; Wang, Shaoxin; Wang, Zhaohui; Jiang, Jian; Wang, Wei; Li, Xiaoxia; Chen, Jin; Liu, Kun; Li, Chunhua; Zhu, Guiquan	CANCER RESEARCH	2016	10.1158/0008-5472.CAN-15-1625	4	2	0	0	0	0	0	0	0	0	0	4
Residual matrix from different separation techniques impacts exosome biological activity	Paolini, Lucia; Zendrini, Andrea; Di Noto, Giuseppe; Busatto, Sara; Lottini, Elisabetta; Radeghieri, Annalisa; Dossi, Alessandra; Caneschi, Andrea; Ricotta, Doris; Bergese, Paolo	SCIENTIFIC REPORTS	2016	10.1038/srep23550	4	2	0	0	0	0	0	0	0	0	0	4
Exosomes secreted by human urine-derived stem cells could prevent kidney complications from type I diabetes in rats	Jiang, Zhen-zhen; Liu, Yu-mei; Niu, Xin; Yin, Jian-yong; Hu, Bin; Guo, Shang-chun; Fan, Ying; Wang, Yang; Wang, Nian-song	STEM CELL RESEARCH & THERAPY	2016	10.1186/s13287-016-0287-2	4	2	0	0	0	0	0	0	0	0	0	4
Tumor-derived exosomes regulate expression of immune function-related genes in human T cell subsets	Muller, Laurent; Mitsuhashi, Masato; Simms, Patricia; Gooding, William E.; Whiteside, Theresa L.	SCIENTIFIC REPORTS	2016	10.1038/srep20254	4	2	0	0	0	0	0	0	0	0	0	4
Macrophage Exosomes Induce Placental Inflammatory Cytokines: A Novel Mode of Maternal-Placental Messaging	Holder, Beth; Jones, Tessa; Shimizu, Vanessa Sancho; Rice, Thomas F.; Donaldson, Beverly; Bouqueau, Marielle; Forbes, Karen; Kampmann, Beate	TRAFFIC	2016	10.1111/tra.12352	4	2	0	0	0	0	0	0	0	0	0	4
TLR-3 stimulation improves anti-tumor immunity elicited by dendritic cell exosome-based vaccines in a murine model of melanoma	Damo, Martina; Wilson, David S.; Simeoni, Eleonora; Hubbell, Jeffrey A.	SCIENTIFIC REPORTS	2015	10.1038/srep17622	4	1.33	0	0	0	0	0	0	0	0	1	3
The Dichotomy of Tumor Exosomes (TEX) in Cancer Immunity: Is It All in the ConTEXt?	Kunigelis, Katherine E.; Graner, Michael W.	VACCINES	2015	10.3390/vaccines3041019	4	1.33	0	0	0	0	0	0	0	0	0	4
The Dual Role of Exosomes in Hepatitis A and C Virus Transmission and Viral Immune Activation	Longatti, Andrea	VIRUSES-BASEL	2015	10.3390/v7122967	4	1.33	0	0	0	0	0	0	0	0	0	4
Telomeric repeat-containing RNA (TERRA) constitutes a nucleoprotein component of extracellular inflammatory exosomes	Wang, Zhuo; Deng, Zhong; Dahmane, Nadia; Tsai, Kevin; Wang, Pu; Williams, Dewight R.; Kossenkov, Andrew V.; Showe, Louise C.; Zhang, Rugang; Huang, Qihong; Conejo-Garcia, Jose R.; Lieberman, Paul M.	PROCEEDINGS OF THE NATIONAL ACADEMY OF SCIENCES OF THE UNITED STATES OF AMERICA	2015	10.1073/pnas.1505962112	4	1.33	0	0	0	0	0	0	0	0	0	4
Kidney tissue proteomics reveals regucalcin downregulation in response to diabetic nephropathy with reflection in urinary exosomes	Zubiri, Irene; Posada-Ayala, Maria; Benito-Martin, Alberto; Maroto, Aroa S.; Martin-Lorenzo, Marta; Cannata-Ortiz, Pablo; de la Cuesta, Fernando; Gonzalez-Calero, Laura; Barderas, Maria G.; Fernandez-Fernandez, Beatriz; Ortiz, Alberto; Vivanco, Fernando; Alvarez-Llamas, Gloria	TRANSLATIONAL RESEARCH	2015	10.1016/j.trsl.2015.05.007	4	1.33	0	0	0	0	0	0	0	0	0	4
CLL Exosomes Modulate the Transcriptome and Behaviour of Recipient Stromal Cells and Are Selectively Enriched in miR-202-3p	Farahani, Mosavar; Rubbi, Carlos; Liu, Luning; Slupsky, Joseph R.; Kalakonda, Nagesh	PLOS ONE	2015	10.1371/journal.pone.0141429	4	1.33	0	0	0	0	0	0	0	0	0	4
Redefining the Breast Cancer Exosome Proteome by Tandem Mass Tag Quantitative Proteomics and Multivariate Cluster Analysis	Clark, David J.; Fondrie, William E.; Liao, Zhongping; Hanson, Phyllis I.; Fulton, Amy; Mao, Li; Yang, Austin J.	ANALYTICAL CHEMISTRY	2015	10.1021/acs.analchem.5b02586	4	1.33	0	0	0	0	0	0	0	0	0	4
Inhibition of Oncogenic Epidermal Growth Factor Receptor Kinase Triggers Release of Exosome-like Extracellular Vesicles and Impacts Their Phosphoprotein and DNA Content	Montermini, Laura; Meehan, Brian; Gamier, Delphine; Lee, Wan Jin; Lee, Tae Hoon; Guha, Abhijit; Al-Nedawi, Khalid; Rake, Janusz	JOURNAL OF BIOLOGICAL CHEMISTRY	2015	10.1074/jbc.M115.669217	4	1.33	0	0	0	0	0	0	0	0	0	4
A Comprehensive Proteomics Analysis Reveals a Secretory Path- and Status-Dependent Signature of Exosomes Released from Tumor-Associated Macrophages	Zhu, Yinghui; Chen, Xianwei; Pan, Qingfei; Wang, Yang; Su, Siyuan; Jiang, Cuicui; Li, Yang; Xu, Ningzhi; Wu, Lin; Lou, Xiaomin; Liu, Siqi	JOURNAL OF PROTEOME RESEARCH	2015	10.1021/acs.jproteome.5b00770	4	1.33	0	0	0	0	0	0	0	0	0	4
Exosomes from Human Dental Pulp Stem Cells Suppress Carrageenan-Induced Acute Inflammation in Mice	Pivoraite, Ugne; Jarmalaviciute, Akvile; Tunaitis, Virginijus; Ramanauskaite, Giedre; Vaitkuviene, Aida; Kaseta, Vytautas; Biziuleviciene, Gene; Venalis, Algirdas; Pivoriunas, Augustas	INFLAMMATION	2015	10.1007/s10753-015-0173-6	4	1.33	0	0	0	0	0	0	0	0	0	4
Distinct 18S rRNA precursors are targets of the exosome complex, the exoribonuclease RRP6L2 and the terminal nucleotidyltransferase TRL in Arabidopsis thaliana	Sikorski, Pawel J.; Zuber, Helene; Philippe, Lucas; Sement, Francois M.; Canaday, Jean; Kufel, Joanna; Gagliardi, Dominique; Lange, Heike	PLANT JOURNAL	2015	10.1111/tpj.12943	4	1.33	0	0	0	0	0	0	0	0	0	4
Proteomics profiling of cholangiocarcinoma exosomes: A potential role of oncogenic protein transferring in cancer progression	Dutta, Suman; Reamtong, Onrapak; Panvongsa, Wittaya; Kitdumrongthum, Sarunya; Janpipatkul, Keatdamrong; Sangvanich, Polkit; Piyachaturawat, Pawinee; Chairoungdua, Arthit	BIOCHIMICA ET BIOPHYSICA ACTA-MOLECULAR BASIS OF DISEASE	2015	10.1016/j.bbadis.2015.06.024	4	1.33	0	0	0	0	0	0	0	0	0	4
beta-Elemene Reverses Chemoresistance of Breast Cancer Cells by Reducing Resistance Transmission via Exosomes	Zhang, Jun; Zhang, He-da; Yao, Yu-Feng; Zhong, Shan-Liang; Zhao, Jian Hua; Tang, Jin Hai	CELLULAR PHYSIOLOGY AND BIOCHEMISTRY	2015	10.1159/000430191	4	1.33	0	0	0	0	0	0	0	0	0	4
Integrin beta 4 and vinculin contained in exosomes are potential markers for progression of prostate cancer associated with taxane-resistance	Kawakami, Kyojiro; Fujita, Yasunori; Kato, Taku; Mizutani, Kosuke; Kameyama, Koji; Tsumoto, Hiroki; Miura, Yuri; Deguchi, Takashi; Ito, Masafumi	INTERNATIONAL JOURNAL OF ONCOLOGY	2015	10.3892/ijo.2015.3011	4	1.33	0	0	0	0	0	0	0	0	1	3
In situ single step detection of exosome microRNA using molecular beacon	Lee, Ji Hye; Kim, Jeong Ah; Kwon, Min Hee; Kang, Ji Yoon; Rhee, Won Jong	BIOMATERIALS	2015	10.1016/j.biomaterials.2015.03.014	4	1.33	0	0	0	0	0	0	0	0	0	4
CD97 promotes gastric cancer cell proliferation and invasion through exosome-mediated MAPK signaling pathway	Li, Chao; Liu, Da-Ren; Li, Guo-Gang; Wang, Hou-Hong; Li, Xiao-Wen; Zhang, Wei; Wu, Yu-Lian; Chen, Li	WORLD JOURNAL OF GASTROENTEROLOGY	2015	10.3748/wjg.v21.i20.6215	4	1.33	0	0	0	0	0	0	0	0	1	3
Exosome-like Extracellular Vesicles from MYCN-amplified Neuroblastoma Cells Contain Oncogenic miRNAs	Haug, Bjorn Helge; Hald, Oyvind H.; Utnes, Peter; Roth, Sarah A.; Lokke, Cecilie; Flaegstad, Trond; Einvik, Christer	ANTICANCER RESEARCH	2015		4	1.33	0	0	0	0	0	0	0	0	0	4
TGF-beta Suppression of HBV RNA through AID-Dependent Recruitment of an RNA Exosome Complex	Liang, Guoxin; Liu, Guangyan; Kitamura, Kouichi; Wang, Zhe; Chowdhury, Sajeda; Monjurul, Ahasan Md; Wakae, Kousho; Koura, Miki; Shimadu, Miyuki; Kinoshita, Kazuo; Muramatsu, Masamichi	PLOS PATHOGENS	2015	10.1371/journal.ppat.1004780	4	1.33	0	0	0	0	0	0	0	0	1	3
Exosome-transported microRNAs of helminth origin: new tools for allergic and autoimmune diseases therapy?	Siles-Lucas, M.; Morchon, R.; Simon, F.; Manzano-Roman, R.	PARASITE IMMUNOLOGY	2015	10.1111/pim.12182	4	1.33	0	0	0	0	0	0	0	0	1	3
Killer B lymphocytes and their Fas ligand positive exosomes as inducers of immune tolerance	Lundy, Steven K.; Klinker, Matthew W.; Fox, David A.	FRONTIERS IN IMMUNOLOGY	2015	10.3389/fimmu.2015.00122	4	1.33	0	0	0	0	0	0	0	0	1	3
Top down analysis of low mass proteins in exosomes shed by murine myeloid-derived suppressor cells	Geis-Asteggiante, Lucia; Dhabaria, Avantika; Edwards, Nathan; Ostrand-Rosenberg, Suzanne; Fenselau, Catherine	INTERNATIONAL JOURNAL OF MASS SPECTROMETRY	2015	10.1016/j.ijms.2014.08.035	4	1.33	0	0	0	0	0	0	0	0	2	2
Exosome-mediated Delivery of the Intrinsic C-terminus Domain of PTEN Protects It From Proteasomal Degradation and Ablates Tumorigenesis	Ahmed, Syed Feroj; Das, Nilanjana; Sarkar, Moumita; Chatterjee, Uttara; Chatterjee, Sandip; Ghosh, Mrinal Kanti	MOLECULAR THERAPY	2015	10.1038/mt.2014.202	4	1.33	0	0	0	0	0	0	0	0	3	1
Exosomes: Natural Carriers for siRNA Delivery	Kumar, Lalit; Verma, Shivani; Vaidya, Bhuvaneshwar; Gupta, Vivek	CURRENT PHARMACEUTICAL DESIGN	2015	10.2174/138161282131151013190112	4	1.33	0	0	0	0	0	0	0	0	1	2
Intercellular Signaling in Cancer-the SMT and TOFT Hypotheses, Exosomes, Telocytes and Metastases: Is the Messenger in the Message?	Smythies, John	JOURNAL OF CANCER	2015	10.7150/jca.12372	4	1.33	0	0	0	0	0	0	0	0	0	4
Adipose-Derived Mesenchymal Stem Cell Exosomes Suppress Hepatocellular Carcinoma Growth in a Rat Model: Apparent Diffusion Coefficient, Natural Killer T-Cell Responses, and Histopathological Features	Ko, Sheung-Fat; Yip, Hon-Kan; Zhen, Yen-Yi; Lee, Chen-Chang; Lee, Chia-Chang; Huang, Chung-Cheng; Ng, Shu-Hang; Lin, Jui-Wei	STEM CELLS INTERNATIONAL	2015	10.1155/2015/853506	4	1.33	0	0	0	0	0	0	0	0	0	4
Exosome poly-ubiquitin inhibits platelet activation, downregulates CD36 and inhibits pro-atherothombotic cellular functions	Srikanthan, S.; Li, W.; Silverstein, R. L.; McIntyre, T. M.	JOURNAL OF THROMBOSIS AND HAEMOSTASIS	2014	10.1111/jth.12712	4	1	0	0	0	0	0	0	0	0	2	2
Exosome-dependent and independent mechanisms are involved in prion-like transmission of propagated Cu/Zn superoxide dismutase misfolding	Grad, Leslie I.; Pokrishevsky, Edward; Silverman, Judith M.; Cashman, Neil R.	PRION	2014	10.4161/19336896.2014.983398	4	1	0	0	0	0	0	0	0	0	1	3
Structure and function of the archaeal exosome	Evguenieva-Hackenberg, Elena; Hou, Linlin; Glaeser, Stefanie; Klug, Gabriele	WILEY INTERDISCIPLINARY REVIEWS-RNA	2014	10.1002/wrna.1234	4	1	0	0	0	0	0	0	0	1	1	2
The Possible Role of Extravillous Trophoblast-Derived Exosomes on the Uterine Spiral Arterial Remodeling under Both Normal and Pathological Conditions	Salomon, Carlos; Yee, Sarah W.; Mitchell, Murray D.; Rice, Gregory E.	BIOMED RESEARCH INTERNATIONAL	2014	10.1155/2014/693157	4	1	0	0	0	0	0	0	0	0	2	2
Neural stem cell-derived exosomes mediate viral entry	Sims, Brian; Gu, Linlin; Krendelchtchikov, Alexandre; Matthews, Qiana L.	INTERNATIONAL JOURNAL OF NANOMEDICINE	2014	10.2147/IJN.S70999	4	1	0	0	0	0	0	0	0	0	0	4
Renal tumor-derived exosomes inhibit hepaCAM expression of renal carcinoma cells in a p-AKT-dependent manner	Jiang, X. L.; Zhang, Y.; Tan, B.; Luo, C. L.; Wu, X. H.	NEOPLASMA	2014	10.4149/neo_2014_051	4	1	0	0	0	0	0	0	0	0	1	3
Synthetic nucleic acids delivered by exosomes: a potential therapeutic for generelated metabolic brain diseases	Liu, Rutao; Liu, Jing; Ji, Xiaofei; Liu, Yang	METABOLIC BRAIN DISEASE	2013	10.1007/s11011-013-9434-y	4	0.8	0	0	0	0	0	0	0	3	1	0
Electrokinetic Evaluation of Individual Exosomes by On-Chip Microcapillary Electrophoresis with Laser Dark-Field Microscopy	Kato, Kei; Kobayashi, Masashi; Hanamura, Nami; Akagi, Takanori; Kosaka, Nobuyoshi; Ochiya, Takahiro; Ichiki, Takanori	JAPANESE JOURNAL OF APPLIED PHYSICS	2013	10.7567/JJAP.52.06GK10	4	0.8	0	0	0	0	0	0	0	1	3	0
Purification and microRNA Profiling of Exosomes Derived from Blood and Culture Media	McDonald, Marguerite K.; Capasso, Kathryn E.; Ajit, Seena K.	JOVE-JOURNAL OF VISUALIZED EXPERIMENTS	2013	10.3791/50294	4	0.8	0	0	0	0	0	0	0	0	0	4
Renal Carcinoma Cell-Derived Exosomes Induce Human Immortalized Line of Jurkat T Lymphocyte Apoptosis in vitro	Yang, Lin; Wu, Xiaohou; Wang, Dan; Luo, Chunli; Chen, Lixue	UROLOGIA INTERNATIONALIS	2013	10.1159/000348747	4	0.8	0	0	0	0	0	0	0	2	1	1
Exosomes from CIITA-Transfected CT26 Cells Enhance Antitumor Effects	Fan, Wen; Tian, Xing-De; Huang, E.; Zhang, Jia-Jun	ASIAN PACIFIC JOURNAL OF CANCER PREVENTION	2013	10.7314/APJCP.2013.14.2.987	4	0.8	0	0	0	0	0	0	1	1	2	0
Structure of the Methanothermobacter thermautotrophicus exosome RNase PH ring	Ng, C. Leong; Waterman, David G.; Antson, Alfred A.; Ortiz-Lombardia, Miguel	ACTA CRYSTALLOGRAPHICA SECTION D-BIOLOGICAL CRYSTALLOGRAPHY	2010	10.1107/S0907444910002908	4	0.5	0	0	0	0	1	2	0	1	0	0
Are Sodium Transporters in Urinary Exosomes Reliable Markers of Tubular Sodium Reabsorption in Hypertensive Patients?	Esteva-Font, Cristina; Wang, Xiaoyan; Ars, Elisabet; Guillen-Gomez, Elena; Sans, Laia; Gonzalez Saavedra, Isabel; Torres, Ferran; Torra, Roser; Masilamani, Shyama; Aurelio Ballarin, Jose; Fernandez-Llama, Patricia	NEPHRON PHYSIOLOGY	2010	10.1159/000274468	4	0.5	0	0	0	0	1	1	1	0	1	0
THE EXOSOME AND HETEROCHROMATIN Multilevel Regulation of Gene Silencing	Coy, Sarah; Vasiljeva, Lidia	RNA EXOSOME	2010		4	0.5	0	0	0	0	0	1	1	1	0	1
DETERMINING IN VIVO ACTIVITY OF THE YEAST CYTOPLASMIC EXOSOME	Schaeffer, Daneen; Meaux, Stacie; Clark, Amanda; van Hoof, Ambro	RNA TURNOVER IN EUKARYOTES: NUCLEASES, PATHWAYS AND ANAYLSIS OF MRNA DECAY	2008	10.1016/S0076-6879(08)02612-8	4	0.4	0	0	0	0	0	0	2	1	0	1
Hsp20-Mediated Activation of Exosome Biogenesis in Cardiomyocytes Improves Cardiac Function and Angiogenesis in Diabetic Mice	Wang, Xiaohong; Gu, Haitao; Huang, Wei; Peng, Jiangtong; Li, Yutian; Yang, Liwang; Qin, Dongze; Essandoh, Kobina; Wang, Yigang; Peng, Tianqing; Fan, Guo-Chang	DIABETES	2016	10.2337/db15-1563	3	1.5	0	0	0	0	0	0	0	0	0	3
The Exosome - A Naturally Secreted Nanoparticle and its Application to Wound Healing	Rani, Sweta; Ritter, Thomas	ADVANCED MATERIALS	2016	10.1002/adma.201504009	3	1.5	0	0	0	0	0	0	0	0	1	2
Exosomes mediate cell contact-independent ephrin-Eph signaling during axon guidance	Gong, Jingyi; Koerner, Roman; Gaitanos, Louise; Klein, Ruediger	JOURNAL OF CELL BIOLOGY	2016	10.1083/jcb.201601085	3	1.5	0	0	0	0	0	0	0	0	0	2
Exosome-Mediated Metastasis: From Epithelial-Mesenchymal Transition to Escape from Immunosurveillance	Syn, Nicholas; Wang, Lingzhi; Sethi, Gautam; Thiery, Jean-Paul; Goh, Boon-Cher	TRENDS IN PHARMACOLOGICAL SCIENCES	2016	10.1016/j.tips.2016.04.006	3	1.5	0	0	0	0	0	0	0	0	0	3
Melanoma cell-derived exosomes promote epithelial-mesenchymal transition in primary melanocytes through paracrine/autocrine signaling in the tumor microenvironment	Xiao, Deyi; Barry, Samantha; Kmetz, Daniel; Egger, Michael; Pan, Jianmin; Rai, Shesh N.; Qu, Jifu; McMasters, Kelly M.; Hao, Hongying	CANCER LETTERS	2016	10.1016/j.canlet.2016.03.050	3	1.5	0	0	0	0	0	0	0	0	0	3
Human plasma platelet-derived exosomes: effects of aspirin	Goetzl, Edward J.; Goetzl, Laura; Karliner, Joel S.; Tang, Norina; Pulliam, Lynn	FASEB JOURNAL	2016	10.1096/fj.201500150R	3	1.5	0	0	0	0	0	0	0	0	0	3
Long non-coding RNAs harboring miRNA seed regions are enriched in prostate cancer exosomes	Ahadi, Alireza; Brennan, Samuel; Kennedy, Paul J.; Hutvagner, Gyorgy; Nham Tran	SCIENTIFIC REPORTS	2016	10.1038/srep24922	3	1.5	0	0	0	0	0	0	0	0	0	3
Exosomes and tumor-mediated immune suppression	Whiteside, Theresa L.	JOURNAL OF CLINICAL INVESTIGATION	2016	10.1172/JCI81136	3	1.5	0	0	0	0	0	0	0	0	0	3
Dendritic cell-derived exosomes for cancer therapy	Pitt, Jonathan M.; Andre, Fabrice; Amigorena, Sebastian; Soria, Jean-Charles; Eggermont, Alexander; Kroemer, Guido; Zitvogel, Laurence	JOURNAL OF CLINICAL INVESTIGATION	2016	10.1172/JCI81137	3	1.5	0	0	0	0	0	0	0	0	0	3
[truncated: 545 more rows]
